# Supplementary material for: Optimal dose and duration of iron supplementation for treating iron deficiency anaemia in children and adolescents: A systematic review and meta-analysis
Source: PLoS One. 2025 Feb 14;20(2):e0319068. doi: 10.1371/journal.pone.0319068 (PMC11828412; doi:10.1371/journal.pone.0319068)
Supplement: S4 Table — (XLSX) [file pone.0319068.s004.xlsx]

## Sheet: Sheet1
S4 Table. List of all the studies identified from literature search along with the reasons for exclusion
Study Number	Author(s), study year	Included/Excluded	Reason for exclusion	Data extractor	Date of extraction	Eligibility
1	Michael et al, 2024	Excluded	Excluded by title and abstract	RA	2024-08-03	Not Eligible
2	Houwing et al, 2024	Excluded	Excluded by title and abstract	RA	2024-07-25	Not Eligible
3	Werner et al, 2024	Excluded	Excluded by title and abstract	RA	2024-08-04	Not Eligible
4	Cohen et al, 2024	Excluded	Excluded by title and abstract	SM	2024-08-28	Not Eligible
5	Fuentes et al, 2024	Excluded	Excluded by title and abstract	RA	2024-08-21	Not Eligible
6	Bourgeois et al, 2024	Excluded	Excluded by title and abstract	CS	2024-09-05	Not Eligible
7	Kofoed et al, 2024	Excluded	Excluded by title and abstract	RA	2024-08-23	Not Eligible
8	Tendongfor et al, 2023	Excluded	Excluded by title and abstract	SM	2024-07-31	Not Eligible
9	Osuna et al, 2024	Excluded	Excluded by title and abstract	SM	2024-09-01	Not Eligible
10	Arslantay et al, 2024	Excluded	Excluded by title and abstract	RA	2024-07-23	Not Eligible
11	Walker et al, 2024	Excluded	Excluded by title and abstract	RA	2024-08-11	Not Eligible
12	Dutschke et al, 2024	Excluded	Excluded by title and abstract	RA	2024-08-25	Not Eligible
13	Fulgoni III et al, 2024	Excluded	Excluded by title and abstract	SM	2024-09-05	Not Eligible
14	Sayilan et al, 2024	Excluded	Excluded by title and abstract	RA	2024-08-02	Not Eligible
15	Arumsari et al, 2024	Excluded	Excluded by title and abstract	RA	2024-08-19	Not Eligible
16	Zhang et al, 2024	Excluded	Excluded by title and abstract	RA	2024-07-25	Not Eligible
17	Karamantziani et al, 2024	Excluded	Excluded by title and abstract	RA	2024-07-25	Not Eligible
18	Ruan et al, 2024	Excluded	Excluded by title and abstract	RA	2024-08-02	Not Eligible
19	Sabagh et al, 2024	Excluded	Excluded by title and abstract	TR	2024-07-25	Not Eligible
20	Meza et al, 2024	Excluded	Excluded by title and abstract	SM	2024-08-02	Not Eligible
21	Yilmaz et al, 2024	Excluded	Excluded by title and abstract	TR	2024-08-21	Not Eligible
22	Abdelhameed et al, 2024	Excluded	Excluded by title and abstract	SM	2024-08-29	Not Eligible
23	Choedon et al, 2024	Excluded	Excluded by title and abstract	RA	2024-07-22	Not Eligible
24	Okolo et al, 2024	Excluded	Excluded by title and abstract	RA	2024-09-08	Not Eligible
25	Schildroth et al, 2024	Excluded	Excluded by title and abstract	RA	2024-09-04	Not Eligible
26	Strobl et al, 2024	Excluded	Excluded by title and abstract	SM	2024-08-03	Not Eligible
27	Umur et al, 2024	Excluded	Excluded by title and abstract	RA	2024-08-05	Not Eligible
28	Wildes et al, 2024	Excluded	Excluded by title and abstract	RA	2024-07-31	Not Eligible
29	Neupane et al, 2024	Excluded	Excluded by title and abstract	RA	2024-09-04	Not Eligible
30	Choudhary et al, 2024	Excluded	Excluded by title and abstract	RA	2024-08-04	Not Eligible
31	Sen et al, 2024	Excluded	Excluded by title and abstract	RA	2024-09-01	Not Eligible
32	Rathi et al, 2024	Excluded	Excluded by title and abstract	TR	2024-08-31	Not Eligible
33	Alizadeh et al, 2023	Excluded	Excluded by title and abstract	TR	2024-09-06	Not Eligible
34	Miniksar et al, 2024	Excluded	Excluded by title and abstract	RA	2024-08-22	Not Eligible
35	Wong et al, 2024	Excluded	Excluded by title and abstract	RA	2024-09-06	Not Eligible
36	Dewein et al, 2024	Excluded	Excluded by title and abstract	RA	2024-09-07	Not Eligible
37	Saikat et al, 2024	Excluded	Excluded by title and abstract	RA	2024-08-18	Not Eligible
38	Yavuz et al, 2024	Excluded	Excluded by title and abstract	RA	2024-08-06	Not Eligible
39	Chan et al, 2023	Excluded	Excluded by title and abstract	TR	2024-09-02	Not Eligible
40	Yang et al, 2024	Excluded	Excluded by title and abstract	TR	2024-08-15	Not Eligible
41	Arnold et al, 2024	Excluded	Excluded by title and abstract	CS	2024-08-11	Not Eligible
42	Ercin et al, 2024	Excluded	Excluded by title and abstract	RA	2024-07-28	Not Eligible
43	NCT03311243	Excluded	Excluded by title and abstract	RA	2024-08-26	Not Eligible
44	Author name not mentioned	Excluded	Excluded by title and abstract	SM	2024-07-24	Not Eligible
45	NCT04321850	Excluded	Excluded by title and abstract	SM	2024-07-22	Not Eligible
46	Manwani D et al,	Excluded	Excluded by title and abstract	RA	2024-08-09	Not Eligible
47	Mikulic N et al, 2024	Excluded	Excluded by title and abstract	RA	2024-08-15	Not Eligible
48	NCT03188068	Excluded	Excluded by title and abstract	RA	2024-07-23	Not Eligible
49	Ochoa TJ et al, 2017	Excluded	Excluded by title and abstract	TR	2024-09-06	Not Eligible
50	Racher C et al,	Excluded	Excluded by title and abstract	SM	2024-08-05	Not Eligible
51	NCT02214121	Excluded	Excluded by title and abstract	RA	2024-09-05	Not Eligible
52	NCT06039904	Excluded	Excluded by title and abstract	SM	2024-09-01	Not Eligible
53	Faroqi L et al, 2019	Excluded	Excluded by title and abstract	CS	2024-08-27	Not Eligible
54	Gubitosi-Klug et al, 2014	Excluded	Excluded by title and abstract	SM	2024-08-24	Not Eligible
55	Tauschmann M et al, 2016	Excluded	Excluded by title and abstract	CS	2024-09-05	Not Eligible
56	He H et al, 2014	Excluded	Excluded by title and abstract	SM	2024-08-06	Not Eligible
57	Gocmen G et al,	Excluded	Excluded by title and abstract	RA	2024-08-09	Not Eligible
58	NCT02941081	Excluded	Excluded by title and abstract	SM	2024-08-01	Not Eligible
59	NCT02675790	Excluded	Excluded by title and abstract	RA	2024-08-02	Not Eligible
60	NCT03699475	Excluded	Excluded by title and abstract	SM	2024-08-29	Not Eligible
61	Markhus MW et al,	Excluded	Excluded by title and abstract	TR	2024-07-30	Not Eligible
62	Zhang X et al, 2018	Excluded	Excluded by title and abstract	RA	2024-09-03	Not Eligible
63	Salvador C et al,	Excluded	Excluded by title and abstract	RA	2024-08-24	Not Eligible
64	Author name not mentioned	Excluded	Excluded by title and abstract	SM	2024-08-04	Not Eligible
65	Hernandez L et al, 2014	Excluded	Excluded by title and abstract	RA	2024-08-23	Not Eligible
66	Ross C et al, 2018	Excluded	Excluded by title and abstract	RA	2024-07-26	Not Eligible
67	Bate J et al, 2020	Excluded	Excluded by title and abstract	RA	2024-09-06	Not Eligible
68	ACTRN12623000464662	Excluded	Excluded by title and abstract	SM	2024-08-16	Not Eligible
69	PACTR201909810587438	Excluded	Excluded by title and abstract	RA	2024-08-06	Not Eligible
70	NCT04015882	Excluded	Excluded by title and abstract	RA	2024-08-19	Not Eligible
71	Hirano I et al, 2022	Excluded	Excluded by title and abstract	RA	2024-08-24	Not Eligible
72	NCT04156321	Excluded	Excluded by title and abstract	SM	2024-07-24	Not Eligible
73	NCT02200978	Excluded	Excluded by title and abstract	RA	2024-07-24	Not Eligible
74	NCT02205541	Excluded	Excluded by title and abstract	SM	2024-08-27	Not Eligible
75	Knapper S et al, 2014	Excluded	Excluded by title and abstract	RA	2024-08-06	Not Eligible
76	Pirunsarn A et al, 2018	Excluded	Excluded by title and abstract	RA	2024-09-02	Not Eligible
77	NL9747	Excluded	Excluded by title and abstract	SM	2024-08-30	Not Eligible
78	Schall JI et al,	Excluded	Excluded by title and abstract	TR	2024-08-15	Not Eligible
79	CTRI/2023/10/059081	Excluded	Excluded by title and abstract	SM	2024-08-19	Not Eligible
80	ACTRN12619001762145	Excluded	Excluded by title and abstract	SM	2024-08-27	Not Eligible
81	Gong D et al, 2016	Excluded	Excluded by title and abstract	SM	2024-07-22	Not Eligible
82	Nag A et al, 2020	Excluded	Excluded by title and abstract	CS	2024-09-05	Not Eligible
83	Nilholm C et al, 2019	Excluded	Excluded by title and abstract	RA	2024-08-04	Not Eligible
84	Eshghi P et al,	Excluded	Excluded by title and abstract	CS	2024-08-08	Not Eligible
85	Sudfeld CR et al,	Excluded	Excluded by title and abstract	RA	2024-08-23	Not Eligible
86	Wu Y et al, 2021	Excluded	Excluded by title and abstract	TR	2024-09-04	Not Eligible
87	NCT02336282	Excluded	Excluded by title and abstract	RA	2024-08-13	Not Eligible
88	Cho BS et al,	Excluded	Excluded by title and abstract	RA	2024-08-23	Not Eligible
89	Vilgrain V et al, 2017	Excluded	Excluded by title and abstract	SM	2024-08-28	Not Eligible
90	ACTRN12624000054516	Excluded	Excluded by title and abstract	SM	2024-08-27	Not Eligible
91	ACTRN12623001161617	Excluded	Excluded by title and abstract	SM	2024-08-18	Not Eligible
92	Tharrey M et al, 2017	Excluded	Excluded by title and abstract	SM	2024-08-26	Not Eligible
93	EUCTR2013-004167-32-FR	Excluded	Excluded by title and abstract	RA	2024-08-05	Not Eligible
94	EUCTR2011-002502-74-Outside-EU/EEA	Excluded	Excluded by title and abstract	SM	2024-07-23	Not Eligible
95	EUCTR2018-003986-33-HU	Excluded	Excluded by title and abstract	SM	2024-09-01	Not Eligible
96	Hyams J et al, 2016	Excluded	Excluded by title and abstract	SM	2024-09-05	Not Eligible
97	Choi EJ et al, 2016	Excluded	Excluded by title and abstract	TR	2024-07-31	Not Eligible
98	Liu HL et al, 2017	Excluded	Excluded by title and abstract	SM	2024-08-19	Not Eligible
99	Testi AM et al, 2017	Excluded	Excluded by title and abstract	RA	2024-07-21	Not Eligible
100	Raurich JM et al, 2018	Excluded	Excluded by title and abstract	RA	2024-08-07	Not Eligible
101	Virchow JC et al,	Excluded	Excluded by title and abstract	SM	2024-08-23	Not Eligible
102	Herter-Aeberli I et al, 2016	Excluded	Excluded by title and abstract	SM	2024-07-22	Not Eligible
103	NCT03809481	Excluded	Excluded by title and abstract	RA	2024-09-08	Not Eligible
104	Tsegaye AT et al, 2016	Excluded	Excluded by title and abstract	CS	2024-08-28	Not Eligible
105	Author name not mentioned	Excluded	Excluded by title and abstract	SM	2024-09-05	Not Eligible
106	Kam G et al, 2015	Excluded	Excluded by title and abstract	CS	2024-08-25	Not Eligible
107	EUCTR2013-000390-70-NL	Excluded	Excluded by title and abstract	TR	2024-08-03	Not Eligible
108	Ortega H et al,	Excluded	Excluded by title and abstract	RA	2024-09-06	Not Eligible
109	NCT05600426	Excluded	Excluded by title and abstract	RA	2024-07-31	Not Eligible
110	Negrier C et al,	Excluded	Excluded by title and abstract	RA	2024-08-01	Not Eligible
111	Burner E et al, 2019	Excluded	Excluded by title and abstract	RA	2024-09-04	Not Eligible
112	NCT04293172	Excluded	Excluded by title and abstract	TR	2024-08-26	Not Eligible
113	NCT05614505	Excluded	Excluded by title and abstract	RA	2024-07-25	Not Eligible
114	Adams AM et al,	Excluded	Excluded by title and abstract	SM	2024-08-12	Not Eligible
115	Fajgenbaum DC and Kurzrock et al, 2016	Excluded	Excluded by title and abstract	RA	2024-09-01	Not Eligible
116	NCT05718856	Excluded	Excluded by title and abstract	RA	2024-08-13	Not Eligible
117	Daures M et al, 2022	Excluded	Excluded by title and abstract	RA	2024-08-01	Not Eligible
118	EUCTR2014-005510-34-DE	Excluded	Excluded by title and abstract	TR	2024-08-17	Not Eligible
119	NCT02295839	Excluded	Excluded by title and abstract	RA	2024-08-20	Not Eligible
120	LaPosta GMP et al, 2019	Excluded	Excluded by title and abstract	RA	2024-08-23	Not Eligible
121	Hakizimana D et al, 2023	Excluded	Excluded by title and abstract	RA	2024-08-29	Not Eligible
122	NCT03393975	Excluded	Excluded by title and abstract	RA	2024-08-01	Not Eligible
123	Author name not mentioned	Excluded	Excluded by title and abstract	RA	2024-07-25	Not Eligible
124	CTRI/2021/11/037881	Excluded	Excluded by title and abstract	RA	2024-08-05	Not Eligible
125	Ju G et al, 2020	Excluded	Excluded by title and abstract	SM	2024-09-08	Not Eligible
126	NCT03591900	Excluded	Excluded by title and abstract	SM	2024-09-02	Not Eligible
127	Pengo V et al,	Excluded	Excluded by title and abstract	RA	2024-08-24	Not Eligible
128	Morrell MBG et al, 2019	Excluded	Excluded by title and abstract	RA	2024-07-22	Not Eligible
129	PACTR201908553469676	Excluded	Excluded by title and abstract	RA	2024-07-31	Not Eligible
130	ISRCTN41927312	Excluded	Excluded by title and abstract	TR	2024-07-29	Not Eligible
131	Ferrara P et al, 2015	Excluded	Excluded by title and abstract	RA	2024-08-15	Not Eligible
132	NCT05805514	Excluded	Excluded by title and abstract	SM	2024-07-23	Not Eligible
133	ACTRN12617001311347	Excluded	Excluded by title and abstract	RA	2024-08-02	Not Eligible
134	Guarino G et al, 2021	Excluded	Excluded by title and abstract	SM	2024-08-12	Not Eligible
135	Miles LF et al, 2021	Excluded	Excluded by title and abstract	CS	2024-08-26	Not Eligible
136	NCT05168475	Excluded	Excluded by title and abstract	CS	2024-08-14	Not Eligible
137	Ozsurekschi et al,	Excluded	Ineligible as per inclusion criteria	SM	2024-08-17	Not Eligible
138	Kim JW et al,	Excluded	Excluded by title and abstract	RA	2024-09-03	Not Eligible
139	Author name not mentioned	Excluded	Excluded by title and abstract	CS	2024-07-21	Not Eligible
140	Chathurangana PWP et al,	Excluded	Excluded by title and abstract	RA	2024-07-21	Not Eligible
141	Mangwiro AZ et al,	Excluded	Excluded by title and abstract	SM	2024-07-21	Not Eligible
142	NCT02393859	Excluded	Excluded by title and abstract	SM	2024-08-10	Not Eligible
143	Pulte ED et al, 2018	Excluded	Excluded by title and abstract	SM	2024-08-24	Not Eligible
144	EUCTR2019-002221-29-GR	Excluded	Excluded by title and abstract	RA	2024-08-05	Not Eligible
145	Paller AS et al, 2022	Excluded	Excluded by title and abstract	RA	2024-07-27	Not Eligible
146	Malekahmadi M et al, 2020	Excluded	Excluded by title and abstract	CS	2024-08-25	Not Eligible
147	ACTRN12622001067763	Excluded	Excluded by title and abstract	CS	2024-08-18	Not Eligible
148	NCT02971306	Excluded	Excluded by title and abstract	SM	2024-07-23	Not Eligible
149	NCT04778917	Excluded	Excluded by title and abstract	SM	2024-08-15	Not Eligible
150	Author name not mentioned	Excluded	Excluded by title and abstract	SM	2024-08-02	Not Eligible
151	Author name not mentioned	Excluded	Excluded by title and abstract	RA	2024-08-13	Not Eligible
152	NCT03866837	Excluded	Excluded by title and abstract	RA	2024-08-05	Not Eligible
153	Gossai NP et al,	Excluded	Excluded by title and abstract	RA	2024-08-28	Not Eligible
154	Beier D et al, 2017	Excluded	Excluded by title and abstract	SM	2024-08-26	Not Eligible
155	Knatten CK et al, 2014	Excluded	Excluded by title and abstract	SM	2024-08-11	Not Eligible
156	ISRCTN16308011	Excluded	Excluded by title and abstract	CS	2024-08-28	Not Eligible
157	Attarbaschi A et al, 2020	Excluded	Excluded by title and abstract	RA	2024-08-25	Not Eligible
158	Estepp et al,	Excluded	Excluded by title and abstract	RA	2024-08-08	Not Eligible
159	Bohn B et al, 2017	Excluded	Excluded by title and abstract	RA	2024-08-29	Not Eligible
160	ACTRN12622000478718	Excluded	Excluded by title and abstract	SM	2024-08-03	Not Eligible
161	EUCTR2017-002517-64-GB	Excluded	Excluded by title and abstract	RA	2024-09-04	Not Eligible
162	Sasse M et al, 2015	Excluded	Excluded by title and abstract	RA	2024-08-28	Not Eligible
163	ISRCTN50039021	Excluded	Excluded by title and abstract	RA	2024-08-17	Not Eligible
164	New JP et al, 2015	Excluded	Excluded by title and abstract	SM	2024-08-22	Not Eligible
165	NCT02222805	Excluded	Excluded by title and abstract	RA	2024-07-21	Not Eligible
166	Li RJ et al, 2020	Excluded	Excluded by title and abstract	RA	2024-09-04	Not Eligible
167	NCT02627222	Excluded	Excluded by title and abstract	RA	2024-08-22	Not Eligible
168	NCT05326984	Excluded	Excluded by title and abstract	RA	2024-08-07	Not Eligible
169	CTRI/2023/07/055773	Excluded	Excluded by title and abstract	SM	2024-08-21	Not Eligible
170	Boehm A et al, 2014	Excluded	Excluded by title and abstract	RA	2024-08-01	Not Eligible
171	EUCTR2020-000931-35-DE	Excluded	Excluded by title and abstract	SM	2024-07-22	Not Eligible
172	CTRI/2017/02/007943	Excluded	Full text not available	SM	2024-08-12	Not Eligible
173	NCT03212677	Excluded	Excluded by title and abstract	CS	2024-08-12	Not Eligible
174	CTRI/2022/02/040574	Excluded	Full text not available	RA	2024-08-25	Not Eligible
175	PACTR201507001154522	Excluded	Excluded by title and abstract	SM	2024-08-12	Not Eligible
176	Brightling CE et al,	Excluded	Excluded by title and abstract	RA	2024-08-26	Not Eligible
177	CTRI/2014/07/004794	Excluded	Excluded by title and abstract	SM	2024-08-28	Not Eligible
178	Jadersten M et al, 2022	Excluded	Excluded by title and abstract	RA	2024-07-26	Not Eligible
179	Filteau S et al, 2017	Excluded	Excluded by title and abstract	RA	2024-07-24	Not Eligible
180	Fabian KE et al, 2019	Excluded	Excluded by title and abstract	SM	2024-08-22	Not Eligible
181	Rockey et al, 2014	Excluded	Excluded by title and abstract	RA	2024-08-11	Not Eligible
182	Neto JCGL et al,	Excluded	Excluded by title and abstract	SM	2024-08-13	Not Eligible
183	Author name not mentioned	Excluded	Excluded by title and abstract	RA	2024-08-27	Not Eligible
184	NCT03903185	Excluded	Excluded by title and abstract	RA	2024-08-13	Not Eligible
185	Nagar PK et al, 2021	Excluded	Excluded by title and abstract	SM	2024-07-24	Not Eligible
186	Chalandon Y et al,	Excluded	Excluded by title and abstract	SM	2024-07-25	Not Eligible
187	EUCTR2015-001267-39-FR	Excluded	Excluded by title and abstract	RA	2024-09-06	Not Eligible
188	Piemontese S et al, 2017	Excluded	Excluded by title and abstract	RA	2024-09-01	Not Eligible
189	NCT03516734	Excluded	Excluded by title and abstract	RA	2024-08-09	Not Eligible
190	CTRI/2017/03/008116	Excluded	Excluded by title and abstract	RA	2024-07-24	Not Eligible
191	CTRI/2023/01/048846	Excluded	Full text not available	RA	2024-08-04	Not Eligible
192	Kumar N et al, 2023	Excluded	Excluded by title and abstract	SM	2024-08-26	Not Eligible
193	ACTRN12624000102572	Excluded	Excluded by title and abstract	RA	2024-09-05	Not Eligible
194	NCT02544685	Excluded	Excluded by title and abstract	RA	2024-08-11	Not Eligible
195	Locatelli F et al, 2017	Excluded	Excluded by title and abstract	RA	2024-08-03	Not Eligible
196	NCT04691843	Excluded	Excluded by title and abstract	SM	2024-07-24	Not Eligible
197	Apte A et al, 2020	Excluded	Excluded by title and abstract	RA	2024-09-07	Not Eligible
198	Jiang X et al, 2017	Excluded	Excluded by title and abstract	RA	2024-08-13	Not Eligible
199	Lecendreux M et al, 2017	Excluded	Excluded by title and abstract	TR	2024-09-08	Not Eligible
200	Savona MR et al, 2022	Excluded	Excluded by title and abstract	CS	2024-07-31	Not Eligible
201	Conklin HM et al,	Excluded	Excluded by title and abstract	SM	2024-08-13	Not Eligible
202	Nugent C et al,	Excluded	Excluded by title and abstract	TR	2024-08-31	Not Eligible
203	Hojati A et al, 2023	Excluded	Excluded by title and abstract	SM	2024-07-21	Not Eligible
204	Reddy MB et al, 2018	Excluded	Excluded by title and abstract	TR	2024-08-26	Not Eligible
205	Yoo HL et al, 2019	Excluded	Excluded by title and abstract	RA	2024-08-10	Not Eligible
206	NCT02384122	Excluded	Excluded by title and abstract	SM	2024-08-22	Not Eligible
207	EUCTR2021-003474-31-DK	Excluded	Excluded by title and abstract	RA	2024-08-19	Not Eligible
208	Arngreen MC et al, 2014	Excluded	Excluded by title and abstract	RA	2024-09-02	Not Eligible
209	Al-Ghannami SS et al,	Excluded	Excluded by title and abstract	CS	2024-08-25	Not Eligible
210	Askar M et al, 2017	Excluded	Excluded by title and abstract	RA	2024-07-26	Not Eligible
211	Hasan R et al, 2019	Excluded	Excluded by title and abstract	RA	2024-07-23	Not Eligible
212	PACTR201906918438423	Excluded	Excluded by title and abstract	RA	2024-08-25	Not Eligible
213	Leonard et al,	Excluded	Excluded by title and abstract	RA	2024-07-22	Not Eligible
214	Author name not mentioned	Excluded	Excluded by title and abstract	SM	2024-09-06	Not Eligible
215	Burchert A et al, 2020	Excluded	Excluded by title and abstract	SM	2024-08-15	Not Eligible
216	JPRN-jRCTs041210015	Excluded	Excluded by title and abstract	SM	2024-08-03	Not Eligible
217	Author name not mentioned	Excluded	Excluded by title and abstract	SM	2024-09-01	Not Eligible
218	Berntorp E et al, 2016	Excluded	Excluded by title and abstract	RA	2024-08-17	Not Eligible
219	Zhang Y et al, 2016	Excluded	Excluded by title and abstract	RA	2024-08-17	Not Eligible
220	CTRI/2014/04/004574	Excluded	Full text not available	RA	2024-08-03	Not Eligible
221	NCT03632876	Excluded	Excluded by title and abstract	SM	2024-07-22	Not Eligible
222	EUCTR2022-002326-27-NL	Excluded	Excluded by title and abstract	RA	2024-08-08	Not Eligible
223	Zhang H et al, 2019	Excluded	Excluded by title and abstract	RA	2024-08-13	Not Eligible
224	NCT03591575	Excluded	Excluded by title and abstract	SM	2024-07-28	Not Eligible
225	Farrell K et al, 2016	Excluded	Excluded by title and abstract	SM	2024-07-21	Not Eligible
226	Philla KQ et al, 2015	Excluded	Excluded by title and abstract	CS	2024-08-19	Not Eligible
227	RBR-2tz9dky	Excluded	Excluded by title and abstract	SM	2024-07-24	Not Eligible
228	NCT06357585	Excluded	Excluded by title and abstract	RA	2024-08-12	Not Eligible
229	Thakar M et al, 2016	Excluded	Excluded by title and abstract	SM	2024-08-15	Not Eligible
230	Nguyen PH et al, 2015	Excluded	Excluded by title and abstract	TR	2024-09-03	Not Eligible
231	Homsy J et al,	Excluded	Excluded by title and abstract	SM	2024-08-08	Not Eligible
232	Fu Q et al, 2016	Excluded	Excluded by title and abstract	RA	2024-08-16	Not Eligible
233	Bouhouch RR et al,	Excluded	Excluded by title and abstract	SM	2024-08-12	Not Eligible
234	Lassandro G et al, 2021	Excluded	Excluded by title and abstract	TR	2024-09-04	Not Eligible
235	NCT04637464	Excluded	Excluded by title and abstract	RA	2024-08-14	Not Eligible
236	Wang X et al,	Excluded	Excluded by title and abstract	SM	2024-08-01	Not Eligible
237	Sridhar P et al,	Excluded	Excluded by title and abstract	RA	2024-08-10	Not Eligible
238	NCT03664947	Excluded	Excluded by title and abstract	CS	2024-08-04	Not Eligible
239	Lassaletta A et al,	Excluded	Excluded by title and abstract	RA	2024-09-07	Not Eligible
240	Manski-Nankervis J et al, 2016	Excluded	Excluded by title and abstract	SM	2024-07-24	Not Eligible
241	Sayed DM et al, 2017	Excluded	Excluded by title and abstract	SM	2024-08-22	Not Eligible
242	Morscher RJ et al,	Excluded	Excluded by title and abstract	SM	2024-08-31	Not Eligible
243	Gupta P et al, 2015	Excluded	Excluded by title and abstract	RA	2024-08-20	Not Eligible
244	Lazzarotto D et al, 2017	Excluded	Excluded by title and abstract	CS	2024-07-27	Not Eligible
245	Caillon H et al, 2019	Excluded	Excluded by title and abstract	SM	2024-08-12	Not Eligible
246	Osunkwo I et al, 2023	Excluded	Excluded by title and abstract	RA	2024-08-18	Not Eligible
247	Getz KD et al,	Excluded	Excluded by title and abstract	RA	2024-08-05	Not Eligible
248	CTRI/2023/08/056597	Excluded	Full text not available	SM	2024-07-22	Not Eligible
249	Acharya D et al, 2018	Excluded	Excluded by title and abstract	SM	2024-08-23	Not Eligible
250	Bertaina A et al, 2017	Excluded	Excluded by title and abstract	SM	2024-07-26	Not Eligible
251	Mak TN et al, 2020	Excluded	Excluded by title and abstract	RA	2024-07-21	Not Eligible
252	NCT05053139	Excluded	Excluded by title and abstract	RA	2024-09-04	Not Eligible
253	NCT06124157	Excluded	Excluded by title and abstract	CS	2024-08-20	Not Eligible
254	NCT02648893	Excluded	Excluded by title and abstract	RA	2024-08-27	Not Eligible
255	Canas JA et al, 2015	Excluded	Excluded by title and abstract	SM	2024-07-29	Not Eligible
256	Hilliard ME et al, 2019	Excluded	Excluded by title and abstract	RA	2024-07-31	Not Eligible
257	NCT04559711	Excluded	Excluded by title and abstract	SM	2024-08-30	Not Eligible
258	ChiCTR2200063947	Excluded	Excluded by title and abstract	SM	2024-08-20	Not Eligible
259	Author name not mentioned	Excluded	Excluded by title and abstract	RA	2024-08-25	Not Eligible
260	NCT04754711	Excluded	Excluded by title and abstract	RA	2024-07-21	Not Eligible
261	Author name not mentioned	Excluded	Excluded by title and abstract	RA	2024-08-22	Not Eligible
262	Ranjan R and Seema	Excluded	Excluded by title and abstract	RA	2024-07-29	Not Eligible
263	Goldschmidt H et al, 2018	Excluded	Excluded by title and abstract	RA	2024-08-01	Not Eligible
264	NCT04303559	Excluded	Excluded by title and abstract	RA	2024-08-03	Not Eligible
265	Alkhouri N et al, 2020	Excluded	Excluded by title and abstract	SM	2024-09-08	Not Eligible
266	Romano A et al, 2020	Excluded	Excluded by title and abstract	SM	2024-08-28	Not Eligible
267	Juif PE et al, 2019	Excluded	Excluded by title and abstract	RA	2024-09-04	Not Eligible
268	Rivera-Pasquel M et al, 2020	Excluded	Excluded by title and abstract	SM	2024-09-05	Not Eligible
269	Cooper TM et al, 2020	Excluded	Excluded by title and abstract	RA	2024-09-01	Not Eligible
270	Lathan B et al, 2016	Excluded	Excluded by title and abstract	RA	2024-07-26	Not Eligible
271	Ribera J-M et al, 2015	Excluded	Excluded by title and abstract	SM	2024-08-23	Not Eligible
272	Sarkar G et al, 2014	Excluded	Excluded by title and abstract	SM	2024-08-06	Not Eligible
273	EUCTR2016-000133-40-DK	Excluded	Excluded by title and abstract	SM	2024-08-21	Not Eligible
274	Lam J et al, 2019	Excluded	Excluded by title and abstract	RA	2024-08-26	Not Eligible
275	Baxter JB et al, 2022	Excluded	Excluded by title and abstract	SM	2024-07-26	Not Eligible
276	Haq et al, 2018	Excluded	Lack of parametrical estimate for calculating effect size	SM	2024-08-15	Not Eligible
277	Hickey MD et al, 2020	Excluded	Excluded by title and abstract	CS	2024-08-27	Not Eligible
278	Macher S et al, 2016	Excluded	Excluded by title and abstract	RA	2024-08-11	Not Eligible
279	Bradley J et al,	Excluded	Excluded by title and abstract	SM	2024-08-25	Not Eligible
280	Author name not mentioned	Excluded	Excluded by title and abstract	RA	2024-09-04	Not Eligible
281	Templeman I et al,	Excluded	Excluded by title and abstract	SM	2024-08-10	Not Eligible
282	Wang X et al, 2020	Excluded	Excluded by title and abstract	RA	2024-07-25	Not Eligible
283	Voorhees PM et al, 2021	Excluded	Excluded by title and abstract	SM	2024-07-29	Not Eligible
284	Jastaniah W et al, 2017	Excluded	Excluded by title and abstract	RA	2024-07-27	Not Eligible
285	CTRI/2023/07/054666	Excluded	Excluded by title and abstract	CS	2024-08-28	Not Eligible
286	Author name not mentioned	Excluded	Excluded by title and abstract	CS	2024-09-08	Not Eligible
287	Detry O et al, 2017	Excluded	Excluded by title and abstract	SM	2024-08-04	Not Eligible
288	Author name not mentioned	Excluded	Excluded by title and abstract	TR	2024-08-30	Not Eligible
289	Author name not mentioned	Excluded	Excluded by title and abstract	RA	2024-08-25	Not Eligible
290	NCT02198508	Excluded	Excluded by title and abstract	SM	2024-09-05	Not Eligible
291	Sharma J et al, 2014	Excluded	Excluded by title and abstract	RA	2024-08-20	Not Eligible
292	Jabbour EJ et al, 2019	Excluded	Excluded by title and abstract	CS	2024-08-19	Not Eligible
293	Dorsey MJ et al, 2023	Excluded	Excluded by title and abstract	RA	2024-09-06	Not Eligible
294	Silva PS et al, 2015	Excluded	Excluded by title and abstract	RA	2024-07-21	Not Eligible
295	Ono A et al, 2020	Excluded	Excluded by title and abstract	SM	2024-07-31	Not Eligible
296	Yenigun et al,	Excluded	Excluded by title and abstract	RA	2024-08-22	Not Eligible
297	Sirvent N et al,	Excluded	Excluded by title and abstract	RA	2024-08-31	Not Eligible
298	NCT06092736	Excluded	Excluded by title and abstract	SM	2024-07-31	Not Eligible
299	NCT05956145	Excluded	Excluded by title and abstract	RA	2024-08-31	Not Eligible
300	Gamaleldin M et al, 2023	Excluded	Excluded by title and abstract	SM	2024-09-07	Not Eligible
301	NCT04832607	Excluded	Excluded by title and abstract	RA	2024-09-03	Not Eligible
302	Kharfan-Dabaja MA and Cherry et al, 2020	Excluded	Excluded by title and abstract	RA	2024-08-14	Not Eligible
303	Author name not mentioned	Excluded	Excluded by title and abstract	SM	2024-09-02	Not Eligible
304	Bassan R et al,	Excluded	Excluded by title and abstract	SM	2024-07-27	Not Eligible
305	Hong H et al, 2020	Excluded	Excluded by title and abstract	TR	2024-07-27	Not Eligible
306	CTRI/2023/06/053923	Excluded	Excluded by title and abstract	RA	2024-08-08	Not Eligible
307	Author name not mentioned	Excluded	Excluded by title and abstract	RA	2024-08-25	Not Eligible
308	Fernandeez-Rao S et al, 2015	Excluded	Excluded by title and abstract	SM	2024-07-22	Not Eligible
309	Zahid M and Sughra et al, 2022	Excluded	Excluded by title and abstract	SM	2024-08-03	Not Eligible
310	Henry D et al,	Excluded	Excluded by title and abstract	SM	2024-08-01	Not Eligible
311	Ebeid F et al,	Excluded	Excluded by title and abstract	RA	2024-09-08	Not Eligible
312	ACTRN12622001430729	Excluded	Excluded by title and abstract	SM	2024-09-06	Not Eligible
313	Guevara D et al, 2016	Excluded	Excluded by title and abstract	RA	2024-07-21	Not Eligible
314	Ullah MB et al, 2019	Excluded	Excluded by title and abstract	RA	2024-08-19	Not Eligible
315	Buldini B et al,	Excluded	Excluded by title and abstract	CS	2024-08-20	Not Eligible
316	Sawyer RP et al, 2022	Excluded	Excluded by title and abstract	SM	2024-08-22	Not Eligible
317	Author name not mentioned	Excluded	Excluded by title and abstract	RA	2024-08-07	Not Eligible
318	Eskazan AE et al, 2017	Excluded	Excluded by title and abstract	CS	2024-07-21	Not Eligible
319	Falade CO et al, 2020	Excluded	Excluded by title and abstract	SM	2024-07-26	Not Eligible
320	Qin Y et al, 2020	Excluded	Excluded by title and abstract	RA	2024-08-04	Not Eligible
321	ChiCTR1800018149	Excluded	Excluded by title and abstract	RA	2024-07-30	Not Eligible
322	Jiang Y et al,	Excluded	Excluded by title and abstract	SM	2024-07-25	Not Eligible
323	Sastry JLN et al,	Excluded	Excluded by title and abstract	RA	2024-08-12	Not Eligible
324	Berra WG and Yang et al, 2020	Excluded	Excluded by title and abstract	CS	2024-08-08	Not Eligible
325	Ji Y et al, 2017	Excluded	Excluded by title and abstract	SM	2024-08-29	Not Eligible
326	Hehlmann R et al, 2020	Excluded	Excluded by title and abstract	RA	2024-08-07	Not Eligible
327	Author name not mentioned	Excluded	Excluded by title and abstract	SM	2024-08-18	Not Eligible
328	Tarlock K et al, 2019	Excluded	Excluded by title and abstract	SM	2024-09-07	Not Eligible
329	TCTR20220908004	Excluded	Excluded by title and abstract	RA	2024-08-01	Not Eligible
330	CTRI/2020/03/023985	Excluded	Excluded by title and abstract	SM	2024-08-21	Not Eligible
331	NCT03508141	Excluded	Excluded by title and abstract	SM	2024-08-07	Not Eligible
332	NCT02801721	Excluded	Excluded by title and abstract	RA	2024-08-13	Not Eligible
333	EUCTR2020-000971-18-DK	Excluded	Excluded by title and abstract	SM	2024-08-15	Not Eligible
334	Marlow N et al, 2015	Excluded	Excluded by title and abstract	RA	2024-07-26	Not Eligible
335	CTRI/2019/08/020508	Excluded	Excluded by title and abstract	RA	2024-08-26	Not Eligible
336	ACTRN12619000628145	Excluded	Excluded by title and abstract	RA	2024-08-11	Not Eligible
337	Yamamoto M et al, 2021	Excluded	Excluded by title and abstract	CS	2024-08-12	Not Eligible
338	NCT02095951	Excluded	Excluded by title and abstract	RA	2024-09-06	Not Eligible
339	NCT03894358	Excluded	Excluded by title and abstract	SM	2024-07-27	Not Eligible
340	Gendreau JL et al, 2017	Excluded	Excluded by title and abstract	SM	2024-09-08	Not Eligible
341	NCT05520892	Excluded	Excluded by title and abstract	SM	2024-08-02	Not Eligible
342	EUCTR2013-003200-39-GB	Excluded	Excluded by title and abstract	RA	2024-07-24	Not Eligible
343	EUCTR2014-005066-30-GB	Excluded	Excluded by title and abstract	RA	2024-08-20	Not Eligible
344	ACTRN12618000960257	Excluded	Excluded by title and abstract	SM	2024-08-02	Not Eligible
345	Sulis ML et al, 2018	Excluded	Excluded by title and abstract	SM	2024-08-04	Not Eligible
346	NCT04938206	Excluded	Excluded by title and abstract	RA	2024-08-20	Not Eligible
347	Jiang R et al, 2020	Excluded	Excluded by title and abstract	RA	2024-09-04	Not Eligible
348	Tam CS et al, 2020	Excluded	Excluded by title and abstract	TR	2024-08-19	Not Eligible
349	Yajnik CS et al, 2019	Excluded	Excluded by title and abstract	SM	2024-08-27	Not Eligible
350	Bolli GB et al, 2021	Excluded	Excluded by title and abstract	SM	2024-08-05	Not Eligible
351	EUCTR2018-004304-19-LT	Excluded	No details available regarding the study	RA	2024-08-13	Not Eligible
352	Lopez-Lopez E et al, 2020	Excluded	Excluded by title and abstract	TR	2024-09-08	Not Eligible
353	NCT02816957	Excluded	Excluded by title and abstract	TR	2024-08-27	Not Eligible
354	NCT02670564	Excluded	Excluded by title and abstract	SM	2024-08-10	Not Eligible
355	Igoillo-Esteve M et al, 2020	Excluded	Excluded by title and abstract	SM	2024-08-03	Not Eligible
356	ACTRN12620000944932	Excluded	Excluded by title and abstract	RA	2024-08-08	Not Eligible
357	Zhang Y et al, 2019	Excluded	Excluded by title and abstract	RA	2024-08-01	Not Eligible
358	Carter D et al, 2014	Excluded	Excluded by title and abstract	SM	2024-08-05	Not Eligible
359	Ferreri AJM et al, 2017	Excluded	Excluded by title and abstract	RA	2024-07-22	Not Eligible
360	Schnittman SR et al, 2021	Excluded	Excluded by title and abstract	RA	2024-07-22	Not Eligible
361	ACTRN12623001200673	Excluded	Excluded by title and abstract	SM	2024-09-06	Not Eligible
362	Helenius L et al, 2022	Excluded	Excluded by title and abstract	SM	2024-07-27	Not Eligible
363	Jiang F et al, 2021	Excluded	Excluded by title and abstract	RA	2024-07-23	Not Eligible
364	Author name not mentioned	Excluded	Excluded by title and abstract	RA	2024-09-04	Not Eligible
365	Karachunsky AI et al, 2015	Excluded	Excluded by title and abstract	RA	2024-08-23	Not Eligible
366	NCT05126901	Excluded	Trial is ongoing	SM	2024-08-16	Not Eligible
367	NCT04794088	Excluded	Excluded by title and abstract	RA	2024-08-20	Not Eligible
368	EUCTR2015-001939-21-SK	Excluded	Excluded by title and abstract	RA	2024-08-03	Not Eligible
369	NCT04870333	Excluded	Excluded by title and abstract	SM	2024-08-11	Not Eligible
370	Devinsky O et al,	Excluded	Excluded by title and abstract	RA	2024-09-02	Not Eligible
371	NCT05015257	Excluded	Excluded by title and abstract	SM	2024-08-23	Not Eligible
372	Author name not mentioned	Excluded	Excluded by title and abstract	CS	2024-07-22	Not Eligible
373	Raffaele A et al, 2021	Excluded	Excluded by title and abstract	SM	2024-07-26	Not Eligible
374	NCT06296238	Excluded	Excluded by title and abstract	SM	2024-08-30	Not Eligible
375	NCT05270655	Excluded	Excluded by title and abstract	TR	2024-07-29	Not Eligible
376	Fischer JA et al, 2020	Excluded	Excluded by title and abstract	RA	2024-07-24	Not Eligible
377	Paller AS et al, 2022	Excluded	Excluded by title and abstract	SM	2024-07-31	Not Eligible
378	Author name not mentioned	Excluded	Excluded by title and abstract	RA	2024-07-26	Not Eligible
379	Marshall J et al, 2015	Excluded	Excluded by title and abstract	RA	2024-09-07	Not Eligible
380	Berger W et al,	Excluded	Excluded by title and abstract	RA	2024-07-22	Not Eligible
381	Author name not mentioned	Excluded	Excluded by title and abstract	SM	2024-08-12	Not Eligible
382	Author name not mentioned	Excluded	Excluded by title and abstract	CS	2024-08-08	Not Eligible
383	Latoch E et al, 2020	Excluded	Excluded by title and abstract	SM	2024-08-02	Not Eligible
384	Author name not mentioned	Excluded	Excluded by title and abstract	RA	2024-09-02	Not Eligible
385	Fernandez-Rao S et al, 2014	Excluded	Excluded by title and abstract	RA	2024-08-11	Not Eligible
386	NCT05351866	Excluded	Excluded by title and abstract	CS	2024-07-30	Not Eligible
387	Steinherz PG et al, 2019	Excluded	Excluded by title and abstract	RA	2024-08-24	Not Eligible
388	NCT02446873	Excluded	Excluded by title and abstract	RA	2024-08-04	Not Eligible
389	Author name not mentioned	Excluded	Excluded by title and abstract	SM	2024-08-08	Not Eligible
390	NCT04116593	Excluded	Excluded by title and abstract	SM	2024-07-26	Not Eligible
391	NCT06155474	Excluded	Excluded by title and abstract	RA	2024-09-02	Not Eligible
392	NCT03523117	Excluded	Excluded by title and abstract	RA	2024-09-06	Not Eligible
393	Cupone IE et al, 2023	Excluded	Excluded by title and abstract	CS	2024-08-28	Not Eligible
394	NCT05611086	Excluded	Excluded by title and abstract	RA	2024-07-30	Not Eligible
395	Warthon-Medina M et al, 2015	Excluded	Excluded by title and abstract	RA	2024-07-24	Not Eligible
396	Kasymova EB et al, 2017	Excluded	Excluded by title and abstract	RA	2024-08-05	Not Eligible
397	Popov AM et al, 2022	Excluded	Excluded by title and abstract	RA	2024-07-30	Not Eligible
398	Author name not mentioned	Excluded	Excluded by title and abstract	SM	2024-08-15	Not Eligible
399	Moon JS et al, 2014	Excluded	Excluded by title and abstract	RA	2024-08-03	Not Eligible
400	ACTRN12624000125527	Excluded	Excluded by title and abstract	SM	2024-07-24	Not Eligible
401	NCT04322708	Excluded	Excluded by title and abstract	RA	2024-08-16	Not Eligible
402	Sarkar S et al, 2014	Excluded	Excluded by title and abstract	SM	2024-07-22	Not Eligible
403	NCT03399331	Excluded	Excluded by title and abstract	SM	2024-09-05	Not Eligible
404	Wolthers BO et al, 2017	Excluded	Excluded by title and abstract	RA	2024-08-29	Not Eligible
405	Kim TH et al, 2021	Excluded	Excluded by title and abstract	RA	2024-07-21	Not Eligible
406	Lakshman R et al, 2015	Excluded	Excluded by title and abstract	RA	2024-08-30	Not Eligible
407	Lissitchkov TJ et al, 2017	Excluded	Excluded by title and abstract	SM	2024-09-08	Not Eligible
408	Oakley LL et al,	Excluded	Excluded by title and abstract	SM	2024-08-23	Not Eligible
409	Tateishi R et al, 2019	Excluded	Excluded by title and abstract	SM	2024-07-29	Not Eligible
410	ACTRN12623000997651	Excluded	Excluded by title and abstract	TR	2024-07-28	Not Eligible
411	ACTRN12617000477325	Excluded	Excluded by title and abstract	SM	2024-09-07	Not Eligible
412	NCT05033483	Excluded	Excluded by title and abstract	RA	2024-08-29	Not Eligible
413	Ramos-PeÃ±afiel CO et al, 2014	Excluded	Excluded by title and abstract	RA	2024-07-26	Not Eligible
414	EUCTR2022-002356-39-SE	Excluded	Excluded by title and abstract	SM	2024-08-21	Not Eligible
415	Park H-S et al, 2020	Excluded	Excluded by title and abstract	RA	2024-07-28	Not Eligible
416	EUCTR2014-004714-28-Outside-EU/EEA	Excluded	Excluded by title and abstract	RA	2024-08-24	Not Eligible
417	Gebreyesus SH et al, 2019	Excluded	Excluded by title and abstract	SM	2024-09-02	Not Eligible
418	Rambaldi A et al, 2021	Excluded	Excluded by title and abstract	RA	2024-09-07	Not Eligible
419	Isshiki Y et al,	Excluded	Excluded by title and abstract	SM	2024-08-06	Not Eligible
420	Walle JV et al, 2017	Excluded	Excluded by title and abstract	RA	2024-09-08	Not Eligible
421	PACTR202104600961505	Excluded	Excluded by title and abstract	RA	2024-08-24	Not Eligible
422	Nguyen PH et al,	Excluded	Excluded by title and abstract	RA	2024-08-20	Not Eligible
423	Harding R et al, 2023	Excluded	Excluded by title and abstract	RA	2024-08-09	Not Eligible
424	Guo J et al, 2018	Excluded	Excluded by title and abstract	SM	2024-08-04	Not Eligible
425	NCT05455268	Excluded	Excluded by title and abstract	RA	2024-09-01	Not Eligible
426	Berger RM et al,	Excluded	Excluded by title and abstract	SM	2024-07-22	Not Eligible
427	CTRI/2020/04/024921	Excluded	Excluded by title and abstract	SM	2024-08-15	Not Eligible
428	NCT04043494	Excluded	Excluded by title and abstract	SM	2024-08-11	Not Eligible
429	Moore DR et al, 2014	Excluded	Excluded by title and abstract	SM	2024-09-01	Not Eligible
430	Hermann JM et al, 2020	Excluded	Excluded by title and abstract	SM	2024-09-03	Not Eligible
431	NCT05950204	Excluded	Excluded by title and abstract	SM	2024-08-16	Not Eligible
432	Zu Y et al, 2021	Excluded	Excluded by title and abstract	SM	2024-08-13	Not Eligible
433	Callcut RA et al, 2020	Excluded	Excluded by title and abstract	RA	2024-08-19	Not Eligible
434	NCT04414527	Excluded	Excluded by title and abstract	RA	2024-09-03	Not Eligible
435	Cayssials E et al, 2020	Excluded	Excluded by title and abstract	RA	2024-08-27	Not Eligible
436	Yamada E et al, 2018	Excluded	Excluded by title and abstract	SM	2024-08-16	Not Eligible
437	Dauriz M et al, 2017	Excluded	Excluded by title and abstract	RA	2024-09-02	Not Eligible
438	Jackson RK et al, 2019	Excluded	Excluded by title and abstract	SM	2024-08-03	Not Eligible
439	NCT03897673	Excluded	Excluded by title and abstract	SM	2024-07-24	Not Eligible
440	Jeha S et al, 2016	Excluded	Excluded by title and abstract	RA	2024-08-02	Not Eligible
441	Flax VL et al,	Excluded	Excluded by title and abstract	SM	2024-08-23	Not Eligible
442	Roth DE et al,	Excluded	Excluded by title and abstract	SM	2024-09-06	Not Eligible
443	ISRCTN92323261	Excluded	Excluded by title and abstract	TR	2024-08-21	Not Eligible
444	NCT03619850	Excluded	Excluded by title and abstract	RA	2024-08-20	Not Eligible
445	Wang L et al, 2017	Excluded	Excluded by title and abstract	RA	2024-07-23	Not Eligible
446	Hasan SM et al, 2020	Excluded	Excluded by title and abstract	RA	2024-07-28	Not Eligible
447	ACTRN12616001245482	Excluded	Excluded by title and abstract	SM	2024-07-26	Not Eligible
448	Pieracci FM et al, 2014	Excluded	Excluded by title and abstract	TR	2024-07-30	Not Eligible
449	Moore CM et al, 2023	Excluded	Excluded by title and abstract	SM	2024-09-08	Not Eligible
450	Martin KJ et al, 2014	Excluded	Excluded by title and abstract	SM	2024-08-12	Not Eligible
451	Chapin CA et al, 2019	Excluded	Excluded by title and abstract	SM	2024-08-15	Not Eligible
452	NCT03801161	Excluded	Excluded by title and abstract	SM	2024-08-24	Not Eligible
453	Hirano I et al, 2019	Excluded	Excluded by title and abstract	SM	2024-08-15	Not Eligible
454	Cartron G et al, 2018	Excluded	Excluded by title and abstract	SM	2024-08-12	Not Eligible
455	Zheng F Y et al,	Excluded	Excluded by title and abstract	RA	2024-08-27	Not Eligible
456	Laumann RD et al, 2021	Excluded	Excluded by title and abstract	RA	2024-08-15	Not Eligible
457	Drachtman RA et al, 2016	Excluded	Excluded by title and abstract	RA	2024-08-22	Not Eligible
458	ISRCTN95265400	Excluded	Excluded by title and abstract	RA	2024-07-30	Not Eligible
459	Nazeri P et al, 2018	Excluded	Excluded by title and abstract	RA	2024-07-31	Not Eligible
460	Hjelmesaeth J et al, 2020	Excluded	Excluded by title and abstract	RA	2024-09-04	Not Eligible
461	Pereira DIA et al, 2018	Excluded	Excluded by title and abstract	RA	2024-08-06	Not Eligible
462	CTRI/2020/09/027776	Excluded	Excluded by title and abstract	RA	2024-07-31	Not Eligible
463	EUCTR2013-005508-33-AT	Excluded	Excluded by title and abstract	RA	2024-09-03	Not Eligible
464	Williams F et al,	Excluded	Excluded by title and abstract	SM	2024-08-01	Not Eligible
465	Escherich G et al, 2017	Excluded	Excluded by title and abstract	RA	2024-07-21	Not Eligible
466	CTRI/2023/08/056246	Excluded	Full text not available	CS	2024-07-21	Not Eligible
467	NCT02221752	Excluded	Excluded by title and abstract	RA	2024-08-23	Not Eligible
468	IRCT20190902044674N1	Excluded	Excluded by title and abstract	RA	2024-08-23	Not Eligible
469	Author name not mentioned	Excluded	Excluded by title and abstract	SM	2024-08-23	Not Eligible
470	DRKS00029141	Excluded	Excluded by title and abstract	SM	2024-08-13	Not Eligible
471	Hess CB et al, 2016	Excluded	Excluded by title and abstract	TR	2024-07-30	Not Eligible
472	Das B et al,	Excluded	Excluded by title and abstract	SM	2024-07-22	Not Eligible
473	Schmidt DE et al, 2021	Excluded	Excluded by title and abstract	SM	2024-08-06	Not Eligible
474	Shimano KA et al, 2021	Excluded	Excluded by title and abstract	RA	2024-08-04	Not Eligible
475	Grace RF et al, 2017	Excluded	Excluded by title and abstract	RA	2024-08-19	Not Eligible
476	Arpadi SM et al, 2016	Excluded	Excluded by title and abstract	SM	2024-09-03	Not Eligible
477	Robinette LM et al, 2022	Excluded	Excluded by title and abstract	RA	2024-08-23	Not Eligible
478	Setiawan MI et al, 2020	Excluded	Excluded by title and abstract	SM	2024-08-11	Not Eligible
479	Marsh JCW et al, 2019	Excluded	Excluded by title and abstract	RA	2024-07-23	Not Eligible
480	Author name not mentioned	Excluded	Excluded by title and abstract	SM	2024-08-14	Not Eligible
481	NCT04703062	Excluded	Excluded by title and abstract	RA	2024-08-25	Not Eligible
482	ACTRN12623000023651	Excluded	Excluded by title and abstract	SM	2024-08-03	Not Eligible
483	Rodwin RL et al, 2022	Excluded	Excluded by title and abstract	RA	2024-07-27	Not Eligible
484	Benninga MA et al,	Excluded	Excluded by title and abstract	SM	2024-08-20	Not Eligible
485	Baron F et al, 2019	Excluded	Excluded by title and abstract	TR	2024-07-27	Not Eligible
486	RBR-5cvdrdy	Excluded	Excluded by title and abstract	SM	2024-09-04	Not Eligible
487	Escobar MA et al, 2017	Excluded	Excluded by title and abstract	RA	2024-08-11	Not Eligible
488	NCT05682131	Excluded	Excluded by title and abstract	SM	2024-08-17	Not Eligible
489	Munhoz TN et al, 2017	Excluded	Excluded by title and abstract	SM	2024-08-04	Not Eligible
490	Author name not mentioned	Excluded	Excluded by title and abstract	SM	2024-08-02	Not Eligible
491	NCT05570045	Excluded	Excluded by title and abstract	SM	2024-08-23	Not Eligible
492	NCT04094844	Excluded	Excluded by title and abstract	TR	2024-08-18	Not Eligible
493	Ghaffary S et al, 2023	Excluded	Excluded by title and abstract	SM	2024-08-27	Not Eligible
494	Chen S et al, 2019	Excluded	Excluded by title and abstract	SM	2024-07-27	Not Eligible
495	Kandemir A et al, 2017	Excluded	Excluded by title and abstract	RA	2024-07-31	Not Eligible
496	ACTRN12619000574145	Excluded	Excluded by title and abstract	RA	2024-08-04	Not Eligible
497	Haque MA et al, 2022	Excluded	Excluded by title and abstract	RA	2024-09-07	Not Eligible
498	Khan MJ et al, 2018	Excluded	Excluded by title and abstract	TR	2024-08-14	Not Eligible
499	NCT02567981	Excluded	Excluded by title and abstract	SM	2024-07-26	Not Eligible
500	NCT03871322	Excluded	Excluded by title and abstract	RA	2024-08-06	Not Eligible
501	Li Y et al, 2022	Excluded	Excluded by title and abstract	SM	2024-09-05	Not Eligible
502	Author name not mentioned	Excluded	Excluded by title and abstract	RA	2024-08-02	Not Eligible
503	Fan GS et al,	Excluded	Excluded by title and abstract	RA	2024-08-10	Not Eligible
504	TCTR20230615001	Excluded	Excluded by title and abstract	RA	2024-08-30	Not Eligible
505	NCT04209244	Excluded	Excluded by title and abstract	RA	2024-08-16	Not Eligible
506	Susta D et al, 2017	Excluded	Excluded by title and abstract	RA	2024-08-14	Not Eligible
507	NCT04497701	Excluded	Excluded by title and abstract	TR	2024-09-05	Not Eligible
508	Dewey KG et al,	Excluded	Excluded by title and abstract	RA	2024-07-28	Not Eligible
509	Author name not mentioned	Excluded	Excluded by title and abstract	RA	2024-08-23	Not Eligible
510	Duitama SM et al, 2018	Excluded	Excluded by title and abstract	CS	2024-08-31	Not Eligible
511	Janmohamed A et al,	Excluded	Excluded by title and abstract	TR	2024-07-29	Not Eligible
512	NCT03934060	Excluded	Excluded by title and abstract	SM	2024-08-20	Not Eligible
513	EUCTR2016-000600-29-IE	Excluded	Excluded by title and abstract	CS	2024-08-12	Not Eligible
514	DuBois SG et al, 2020	Excluded	Excluded by title and abstract	RA	2024-08-26	Not Eligible
515	Ruiz-de-Adana MS et al, 2016	Excluded	Excluded by title and abstract	RA	2024-08-17	Not Eligible
516	NCT02777541	Excluded	Excluded by title and abstract	SM	2024-08-31	Not Eligible
517	Author name not mentioned	Excluded	Excluded by title and abstract	RA	2024-08-19	Not Eligible
518	ACTRN12620000382976	Excluded	Excluded by title and abstract	RA	2024-07-21	Not Eligible
519	Tanous O et al, 2022	Excluded	Excluded by title and abstract	SM	2024-07-27	Not Eligible
520	Pollard J et al, 2015	Excluded	Excluded by title and abstract	SM	2024-08-07	Not Eligible
521	Aziz F and Patil et al, 2015	Excluded	Excluded by title and abstract	RA	2024-08-02	Not Eligible
522	SLCTR/2023/007	Excluded	Excluded by title and abstract	SM	2024-08-25	Not Eligible
523	Author name not mentioned	Excluded	Excluded by title and abstract	SM	2024-08-12	Not Eligible
524	Tang W et al, 2015	Excluded	Excluded by title and abstract	SM	2024-08-12	Not Eligible
525	Aydinok Y et al,	Excluded	Excluded by title and abstract	SM	2024-08-19	Not Eligible
526	Martin TD et al, 2019	Excluded	Excluded by title and abstract	RA	2024-08-09	Not Eligible
527	AbdelMagid AM et al, 2023	Excluded	Excluded by title and abstract	SM	2024-08-14	Not Eligible
528	Young et al, 2017	Excluded	Excluded as it is a qualitative study	SM	2024-08-17	Not Eligible
529	Cooper TM et al, 2017	Excluded	Excluded by title and abstract	RA	2024-07-21	Not Eligible
530	Author name not mentioned	Excluded	Excluded by title and abstract	RA	2024-08-31	Not Eligible
531	CTRI/2021/12/039021	Excluded	Excluded by title and abstract	SM	2024-08-19	Not Eligible
532	Author name not mentioned	Excluded	Excluded by title and abstract	SM	2024-08-18	Not Eligible
533	Xu WH et al, 2014	Excluded	Excluded by title and abstract	SM	2024-08-31	Not Eligible
534	George S et al, 2022	Excluded	Excluded by title and abstract	SM	2024-08-17	Not Eligible
535	Schlossman N et al, 2017	Excluded	Excluded by title and abstract	RA	2024-08-06	Not Eligible
536	Nishikawa E et al, 2017	Excluded	Excluded by title and abstract	SM	2024-09-04	Not Eligible
537	ACTRN12618001228279	Excluded	Excluded by title and abstract	SM	2024-08-12	Not Eligible
538	Sustmann A et al, 2016	Excluded	Excluded by title and abstract	SM	2024-08-14	Not Eligible
539	CTRI/2019/10/021749	Excluded	Excluded by title and abstract	SM	2024-08-10	Not Eligible
540	Schaefer E et al, 2023	Excluded	Excluded by title and abstract	RA	2024-07-31	Not Eligible
541	Liu XP et al, 2020	Excluded	Excluded by title and abstract	SM	2024-08-26	Not Eligible
542	NCT03633617	Excluded	Excluded by title and abstract	RA	2024-08-25	Not Eligible
543	NCT03835377	Excluded	Excluded by title and abstract	RA	2024-08-14	Not Eligible
544	EUCTR2022-003065-38-BG	Excluded	Excluded by title and abstract	SM	2024-08-17	Not Eligible
545	Pollard JA et al,	Excluded	Excluded by title and abstract	SM	2024-07-30	Not Eligible
546	Ordooei M et al, 2014	Excluded	Excluded by title and abstract	RA	2024-08-17	Not Eligible
547	Todd CS et al,	Excluded	Excluded by title and abstract	RA	2024-08-12	Not Eligible
548	Author name not mentioned	Excluded	Excluded by title and abstract	RA	2024-07-21	Not Eligible
549	EUCTR2019-002053-33-DE	Excluded	Excluded by title and abstract	SM	2024-09-08	Not Eligible
550	ISRCTN83599025	Excluded	Excluded by title and abstract	RA	2024-08-12	Not Eligible
551	NCT03522428	Excluded	Excluded by title and abstract	SM	2024-08-25	Not Eligible
552	NCT04310059	Excluded	Excluded by title and abstract	SM	2024-08-25	Not Eligible
553	Skaarud KJ et al, 2018	Excluded	Excluded by title and abstract	RA	2024-08-03	Not Eligible
554	Zimran A et al,	Excluded	Excluded by title and abstract	SM	2024-08-14	Not Eligible
555	ISRCTN98898991	Excluded	Excluded by title and abstract	RA	2024-09-03	Not Eligible
556	Wu Z et al, 2022	Excluded	Excluded by title and abstract	RA	2024-08-17	Not Eligible
557	Peyvandi F et al,	Excluded	Excluded by title and abstract	SM	2024-08-13	Not Eligible
558	ACTRN12623001176651	Excluded	Excluded by title and abstract	RA	2024-08-02	Not Eligible
559	Author name not mentioned	Excluded	Excluded by title and abstract	SM	2024-08-02	Not Eligible
560	Pollack TM et al, 2017	Excluded	Excluded by title and abstract	SM	2024-08-25	Not Eligible
561	Grammatikopoulos T et al, 2021	Excluded	Excluded by title and abstract	CS	2024-07-28	Not Eligible
562	NCT04874688	Excluded	Excluded by title and abstract	RA	2024-08-28	Not Eligible
563	Author name not mentioned	Excluded	Excluded by title and abstract	SM	2024-08-26	Not Eligible
564	ISRCTN11652842	Excluded	Excluded by title and abstract	SM	2024-07-23	Not Eligible
565	Ross JA et al, 2020	Excluded	Excluded by title and abstract	SM	2024-09-06	Not Eligible
566	Drabiaska N et al,	Excluded	Excluded by title and abstract	RA	2024-07-27	Not Eligible
567	Goodnough and Panigrahi et al, 2017	Excluded	Excluded by title and abstract	RA	2024-08-04	Not Eligible
568	PACTR202309541331083	Excluded	Full text not available	RA	2024-09-01	Not Eligible
569	Chen S et al, 2019	Excluded	Excluded by title and abstract	RA	2024-08-18	Not Eligible
570	Magnan A et al,	Excluded	Excluded by title and abstract	RA	2024-07-26	Not Eligible
571	Uy GL et al, 2017	Excluded	Excluded by title and abstract	SM	2024-07-30	Not Eligible
572	NCT02671175	Excluded	Excluded by title and abstract	SM	2024-09-05	Not Eligible
573	Young G et al, 2023	Excluded	Excluded by title and abstract	RA	2024-07-25	Not Eligible
574	Breton MD et al, 2017	Excluded	Excluded by title and abstract	RA	2024-08-25	Not Eligible
575	NCT04931641	Excluded	Excluded by title and abstract	RA	2024-07-31	Not Eligible
576	Kornblit B et al, 2014	Excluded	Excluded by title and abstract	SM	2024-09-07	Not Eligible
577	NCT06148545	Excluded	No details available regarding the study	SM	2024-09-06	Not Eligible
578	Li Y et al, 2017	Excluded	Excluded by title and abstract	SM	2024-09-08	Not Eligible
579	Yan M et al, 2020	Excluded	Excluded by title and abstract	SM	2024-08-09	Not Eligible
580	NCT02973360	Excluded	Excluded by title and abstract	SM	2024-09-05	Not Eligible
581	NCT05681260	Excluded	Excluded by title and abstract	SM	2024-08-11	Not Eligible
582	Bernasconi DP et al, 2022	Excluded	Excluded by title and abstract	SM	2024-08-31	Not Eligible
583	Khafagy GM et al, 2020	Excluded	Excluded by title and abstract	SM	2024-08-02	Not Eligible
584	NCT03007147	Excluded	Excluded by title and abstract	SM	2024-08-29	Not Eligible
585	Sun X et al, 2021	Excluded	Excluded by title and abstract	RA	2024-08-10	Not Eligible
586	Liphaus BL et al, 2018	Excluded	Excluded by title and abstract	RA	2024-09-03	Not Eligible
587	Brummaier T et al, 2020	Excluded	Excluded by title and abstract	RA	2024-08-22	Not Eligible
588	NCT06290401	Excluded	Excluded by title and abstract	RA	2024-09-05	Not Eligible
589	Takezako N et al, 2021	Excluded	Excluded by title and abstract	SM	2024-07-26	Not Eligible
590	Chen CM et al,	Excluded	Excluded by title and abstract	SM	2024-07-29	Not Eligible
591	CTRI/2020/10/028299	Excluded	Full text not available	SM	2024-08-15	Not Eligible
592	Author name not mentioned	Excluded	Excluded by title and abstract	RA	2024-09-08	Not Eligible
593	PACTR201712002827168	Excluded	Excluded by title and abstract	RA	2024-07-29	Not Eligible
594	Cao C et al, 2019	Excluded	Excluded by title and abstract	RA	2024-08-02	Not Eligible
595	Casale M et al,	Excluded	Excluded by title and abstract	SM	2024-08-16	Not Eligible
596	Albers FC et al, 2017	Excluded	Excluded by title and abstract	SM	2024-08-08	Not Eligible
597	Segbefia CI et al, 2023	Excluded	Excluded by title and abstract	RA	2024-08-20	Not Eligible
598	Lam HS et al,	Excluded	Excluded by title and abstract	RA	2024-08-30	Not Eligible
599	Geyer K et al,	Excluded	Excluded by title and abstract	SM	2024-08-04	Not Eligible
600	Wessells KR et al, 2020	Excluded	Excluded by title and abstract	RA	2024-09-06	Not Eligible
601	CTRI/2019/08/020513	Excluded	Excluded by title and abstract	SM	2024-07-26	Not Eligible
602	CTRI/2019/08/020787	Excluded	Excluded by title and abstract	RA	2024-08-05	Not Eligible
603	Cooper TM et al, 2016	Excluded	Excluded by title and abstract	RA	2024-08-03	Not Eligible
604	Tanumihardjo SA et al, 2019	Excluded	Excluded by title and abstract	SM	2024-08-30	Not Eligible
605	Ono T et al,	Excluded	Excluded by title and abstract	RA	2024-08-26	Not Eligible
606	Chen Q et al,	Excluded	Excluded by title and abstract	SM	2024-08-18	Not Eligible
607	Gimenez M et al, 2018	Excluded	Excluded by title and abstract	SM	2024-07-29	Not Eligible
608	Lietzan E et al, 2016	Excluded	Excluded by title and abstract	RA	2024-07-31	Not Eligible
609	Saida T et al, 2017	Excluded	Excluded by title and abstract	CS	2024-09-02	Not Eligible
610	Author name not mentioned	Excluded	Excluded by title and abstract	RA	2024-08-25	Not Eligible
611	Hoff FW et al, 2021	Excluded	Excluded by title and abstract	SM	2024-09-05	Not Eligible
612	Dou S et al,	Excluded	Excluded by title and abstract	RA	2024-07-27	Not Eligible
613	NCT03805152	Excluded	Excluded by title and abstract	RA	2024-08-19	Not Eligible
614	Jen EY et al, 2018	Excluded	Excluded by title and abstract	SM	2024-08-03	Not Eligible
615	CTRI/2020/10/028298	Excluded	Excluded by title and abstract	RA	2024-09-06	Not Eligible
616	ACTRN12616001271493	Excluded	Excluded by title and abstract	SM	2024-08-16	Not Eligible
617	Fujita et al, 2017	Included	NA	TR	2024-08-08	Eligible
618	Zhang C et al, 2021	Excluded	Excluded by title and abstract	SM	2024-08-27	Not Eligible
619	EUCTR2019-004370-26-GB	Excluded	Excluded by title and abstract	CS	2024-08-25	Not Eligible
620	Burness CB et al, 2016	Excluded	Excluded by title and abstract	RA	2024-08-27	Not Eligible
621	CTRI/2019/04/018567	Excluded	Excluded by title and abstract	RA	2024-08-07	Not Eligible
622	Orozco J et al,	Excluded	Excluded by title and abstract	RA	2024-08-31	Not Eligible
623	Raja RA et al,	Excluded	Excluded by title and abstract	RA	2024-09-06	Not Eligible
624	ACTRN12621001216808	Excluded	Excluded by title and abstract	SM	2024-09-06	Not Eligible
625	Henao SLD et al, 2018	Excluded	Excluded by title and abstract	RA	2024-08-20	Not Eligible
626	Abebe BT et al, 2019	Excluded	Excluded by title and abstract	RA	2024-08-28	Not Eligible
627	Donyush E et al, 2018	Excluded	Excluded by title and abstract	RA	2024-07-21	Not Eligible
628	NCT04385290	Excluded	Excluded by title and abstract	SM	2024-07-23	Not Eligible
629	NCT02512718	Excluded	Excluded by title and abstract	SM	2024-08-06	Not Eligible
630	Hashem F et al,	Excluded	Excluded by title and abstract	RA	2024-08-11	Not Eligible
631	Dutt T et al, 2021	Excluded	Excluded by title and abstract	RA	2024-08-13	Not Eligible
632	Dellon ES et al, 2021	Excluded	Excluded by title and abstract	SM	2024-09-01	Not Eligible
633	Odnoletkova I et al,	Excluded	Excluded by title and abstract	SM	2024-08-06	Not Eligible
634	Sharif S et al, 2016	Excluded	Excluded by title and abstract	CS	2024-07-26	Not Eligible
635	NCT05320380	Excluded	Excluded by title and abstract	RA	2024-08-01	Not Eligible
636	Akbari E et al,	Excluded	Excluded by title and abstract	RA	2024-07-31	Not Eligible
637	Henry RR et al, 2016	Excluded	Excluded by title and abstract	SM	2024-09-07	Not Eligible
638	NCT02042222	Excluded	Excluded by title and abstract	TR	2024-09-06	Not Eligible
639	NCT02716233	Excluded	Excluded by title and abstract	SM	2024-09-01	Not Eligible
640	Patel M et al,	Excluded	Excluded by title and abstract	RA	2024-08-28	Not Eligible
641	Moody K et al,	Excluded	Excluded by title and abstract	RA	2024-08-12	Not Eligible
642	Trehan I et al, 2015	Excluded	Excluded by title and abstract	RA	2024-08-14	Not Eligible
643	Wiskemann J et al,	Excluded	Excluded by title and abstract	SM	2024-08-15	Not Eligible
644	Cheng WD et al, 2017	Excluded	Excluded by title and abstract	RA	2024-08-28	Not Eligible
645	Author name not mentioned	Excluded	Excluded by title and abstract	SM	2024-08-25	Not Eligible
646	Miyao K et al,	Excluded	Excluded by title and abstract	RA	2024-08-16	Not Eligible
647	Author name not mentioned	Excluded	Excluded by title and abstract	TR	2024-07-27	Not Eligible
648	Vatsalya V et al, 2016	Excluded	Excluded by title and abstract	SM	2024-08-21	Not Eligible
649	Freguja R et al, 2021	Excluded	Excluded by title and abstract	RA	2024-09-08	Not Eligible
650	Libman IM et al, 2015	Excluded	Excluded by title and abstract	SM	2024-07-23	Not Eligible
651	Author name not mentioned	Excluded	Excluded by title and abstract	RA	2024-07-25	Not Eligible
652	Bhuvaneswari et al, 2020	Excluded	Excluded by title and abstract	RA	2024-08-14	Not Eligible
653	Friis AM et al, 2016	Excluded	Excluded by title and abstract	CS	2024-08-10	Not Eligible
654	NCT04394351	Excluded	Excluded by title and abstract	SM	2024-07-23	Not Eligible
655	Calegaro JU et al,	Excluded	Excluded by title and abstract	SM	2024-08-13	Not Eligible
656	Warren BB et al, 2019	Excluded	Excluded by title and abstract	RA	2024-08-20	Not Eligible
657	Alosy BDM et al, 2019	Excluded	Excluded by title and abstract	TR	2024-07-30	Not Eligible
658	Goodall RL et al, 2022	Excluded	Excluded by title and abstract	SM	2024-09-01	Not Eligible
659	Powers JM et al, 2015	Excluded	Full text not available	RA	2024-08-04	Not Eligible
660	NCT02073149	Excluded	Excluded by title and abstract	RA	2024-08-07	Not Eligible
661	NCT04075877	Excluded	Excluded by title and abstract	SM	2024-08-15	Not Eligible
662	Pimrat Thammaraksa et al, 2019	Excluded	Excluded by title and abstract	SM	2024-08-25	Not Eligible
663	Blanche S et al, 2019	Excluded	Excluded by title and abstract	SM	2024-08-19	Not Eligible
664	Melesse TG et al, 2022	Excluded	Excluded by title and abstract	SM	2024-08-21	Not Eligible
665	Battelino T et al, 2023	Excluded	Excluded by title and abstract	RA	2024-07-27	Not Eligible
666	Singh P and Masters et al, 2017	Excluded	Excluded by title and abstract	SM	2024-08-12	Not Eligible
667	Zeidan AM et al, 2019	Excluded	Excluded by title and abstract	RA	2024-09-01	Not Eligible
668	McElfish PA et al, 2019	Excluded	Excluded by title and abstract	RA	2024-08-30	Not Eligible
669	Author name not mentioned	Excluded	Excluded by title and abstract	RA	2024-07-28	Not Eligible
670	Levy JH et al, 2018	Excluded	Excluded by title and abstract	SM	2024-08-09	Not Eligible
671	Sania A et al, 2018	Excluded	Excluded by title and abstract	RA	2024-08-09	Not Eligible
672	Alao MA et al,	Excluded	Excluded by title and abstract	RA	2024-08-28	Not Eligible
673	NCT03431285	Excluded	Excluded by title and abstract	RA	2024-09-04	Not Eligible
674	Forde C et al, 2020	Excluded	Excluded by title and abstract	TR	2024-08-11	Not Eligible
675	Beverung LM et al,	Excluded	Excluded by title and abstract	SM	2024-08-31	Not Eligible
676	Forjuoh SN et al, 2014	Excluded	Excluded by title and abstract	SM	2024-08-20	Not Eligible
677	Tonguet-Papucci A et al,	Excluded	Excluded by title and abstract	TR	2024-08-22	Not Eligible
678	Krug R et al, 2022	Excluded	Excluded by title and abstract	RA	2024-08-04	Not Eligible
679	Cheng A et al, 2017	Excluded	Excluded by title and abstract	SM	2024-07-29	Not Eligible
680	NCT02979548	Excluded	Excluded by title and abstract	SM	2024-09-01	Not Eligible
681	Author name not mentioned	Excluded	Excluded by title and abstract	RA	2024-07-23	Not Eligible
682	Batagello CA et al, 2022	Excluded	Excluded by title and abstract	SM	2024-07-30	Not Eligible
683	NCT04778072	Excluded	Excluded by title and abstract	RA	2024-08-12	Not Eligible
684	ACTRN12621000968875	Excluded	Excluded by title and abstract	SM	2024-08-31	Not Eligible
685	Barnett MPG et al, 2019	Excluded	Excluded by title and abstract	SM	2024-09-01	Not Eligible
686	EUCTR2015-003337-10-AT	Excluded	Excluded by title and abstract	SM	2024-07-21	Not Eligible
687	Mishra A et al, 2016	Excluded	Excluded by title and abstract	SM	2024-08-06	Not Eligible
688	Nelsen LM et al, 2020	Excluded	Excluded by title and abstract	SM	2024-08-06	Not Eligible
689	CTRI/2021/11/037844	Excluded	Excluded by title and abstract	SM	2024-08-27	Not Eligible
690	ACTRN12622001387718	Excluded	Excluded by title and abstract	SM	2024-08-28	Not Eligible
691	Wenger M et al, 2014	Excluded	Excluded by title and abstract	RA	2024-08-17	Not Eligible
692	NCT03293641	Excluded	Excluded by title and abstract	RA	2024-08-17	Not Eligible
693	NCT02956941	Excluded	Excluded by title and abstract	SM	2024-08-15	Not Eligible
694	Sowunmi A et al, 2017	Excluded	Excluded by title and abstract	RA	2024-07-30	Not Eligible
695	Chakladar A et al,	Excluded	Excluded by title and abstract	SM	2024-07-30	Not Eligible
696	EUCTR2015-004167-37-SE	Excluded	Excluded by title and abstract	RA	2024-08-10	Not Eligible
697	Author name not mentioned	Excluded	Excluded by title and abstract	SM	2024-09-04	Not Eligible
698	Hanisch BR et al,	Excluded	Excluded by title and abstract	SM	2024-08-22	Not Eligible
699	Author name not mentioned	Excluded	Excluded by title and abstract	RA	2024-08-30	Not Eligible
700	ACTRN12617001470381	Excluded	Excluded by title and abstract	SM	2024-09-03	Not Eligible
701	Amano K et al, 2017	Excluded	Excluded by title and abstract	TR	2024-07-25	Not Eligible
702	Rasbach LE et al, 2015	Excluded	Excluded by title and abstract	SM	2024-08-28	Not Eligible
703	Yang D et al, 2020	Excluded	Excluded by title and abstract	RA	2024-09-01	Not Eligible
704	RBR-7zh8x7	Excluded	Excluded by title and abstract	RA	2024-08-12	Not Eligible
705	RBR-4hm7mz	Excluded	Excluded by title and abstract	RA	2024-08-10	Not Eligible
706	Salit RB et al, 2017	Excluded	Excluded by title and abstract	RA	2024-08-08	Not Eligible
707	NCT04516967	Excluded	Excluded by title and abstract	RA	2024-08-25	Not Eligible
708	Jiang H et al,	Excluded	Excluded by title and abstract	RA	2024-07-24	Not Eligible
709	NCT02656225	Excluded	Excluded by title and abstract	TR	2024-08-19	Not Eligible
710	Wood CT et al, 2016	Excluded	Excluded by title and abstract	CS	2024-08-15	Not Eligible
711	Mentz RJ et al, 2021	Excluded	Excluded by title and abstract	RA	2024-09-08	Not Eligible
712	NCT05060198	Excluded	Excluded by title and abstract	SM	2024-09-01	Not Eligible
713	Gurkan et al, 2021	Excluded	Excluded by title and abstract	RA	2024-08-15	Not Eligible
714	Kumar CSR et al, 2022	Excluded	Excluded by title and abstract	SM	2024-08-26	Not Eligible
715	Ampuero J et al, 2015	Excluded	Excluded by title and abstract	SM	2024-08-17	Not Eligible
716	IRCT2013122515929N1	Excluded	Excluded by title and abstract	RA	2024-08-09	Not Eligible
717	Burke A et al, 2019	Excluded	Excluded by title and abstract	RA	2024-08-29	Not Eligible
718	Hyacinth HI et al,	Excluded	Excluded by title and abstract	RA	2024-08-12	Not Eligible
719	Rodriguez NA et al,	Excluded	Excluded by title and abstract	RA	2024-08-13	Not Eligible
720	Daez C et al, 2021	Excluded	Excluded by title and abstract	RA	2024-09-03	Not Eligible
721	Ma J et al, 2020	Excluded	Excluded by title and abstract	SM	2024-09-07	Not Eligible
722	EUCTR2013-005451-32-LV	Excluded	Excluded by title and abstract	RA	2024-07-23	Not Eligible
723	NCT05166980	Excluded	Excluded by title and abstract	CS	2024-07-26	Not Eligible
724	NCT02984475	Excluded	Excluded by title and abstract	RA	2024-08-29	Not Eligible
725	Marx G et al, 2019	Excluded	Excluded by title and abstract	RA	2024-07-21	Not Eligible
726	Author name not mentioned	Excluded	Excluded by title and abstract	SM	2024-08-01	Not Eligible
727	Daniilidis A et al,	Excluded	Excluded by title and abstract	SM	2024-09-07	Not Eligible
728	Hossain SJ et al, 2023	Excluded	Excluded by title and abstract	RA	2024-08-23	Not Eligible
729	NCT04623216	Excluded	Excluded by title and abstract	SM	2024-07-22	Not Eligible
730	Agrawal A et al, 2022	Excluded	Excluded by title and abstract	RA	2024-08-29	Not Eligible
731	Samet JH et al, 2019	Excluded	Excluded by title and abstract	SM	2024-09-07	Not Eligible
732	NCT03914625	Excluded	Excluded by title and abstract	RA	2024-08-14	Not Eligible
733	Author name not mentioned	Excluded	Excluded by title and abstract	RA	2024-08-08	Not Eligible
734	NCT05475379	Excluded	Excluded by title and abstract	RA	2024-08-30	Not Eligible
735	Battipaglia G et al, 2016	Excluded	Excluded by title and abstract	RA	2024-08-13	Not Eligible
736	Berg C et al, 2018	Excluded	Excluded by title and abstract	RA	2024-08-31	Not Eligible
737	Marathe K et al, 2023	Excluded	Excluded by title and abstract	RA	2024-07-24	Not Eligible
738	Rogala B et al, 2020	Excluded	Excluded by title and abstract	SM	2024-07-24	Not Eligible
739	Mohn J et al, 2018	Excluded	Excluded by title and abstract	SM	2024-08-24	Not Eligible
740	Tagliaferri A et al, 2015	Excluded	Excluded by title and abstract	SM	2024-08-05	Not Eligible
741	Abraham MB et al, 2016	Excluded	Excluded by title and abstract	RA	2024-09-07	Not Eligible
742	Jancey JM et al, 2014	Excluded	Excluded by title and abstract	RA	2024-08-27	Not Eligible
743	Mobley EM et al, 2023	Excluded	Excluded by title and abstract	SM	2024-08-07	Not Eligible
744	PACTR202108893981080	Excluded	Excluded by title and abstract	RA	2024-08-29	Not Eligible
745	Ypma PF et al, 2016	Excluded	Excluded by title and abstract	SM	2024-08-19	Not Eligible
746	Ozen M et al, 2017	Excluded	Excluded by title and abstract	SM	2024-08-01	Not Eligible
747	Pedroso et al, 2016	Excluded	Different outcome	TR	2024-08-07	Not Eligible
748	Camazine MN et al, 2017	Excluded	Excluded by title and abstract	RA	2024-08-02	Not Eligible
749	Hammer E et al, 2017	Excluded	Excluded by title and abstract	RA	2024-07-26	Not Eligible
750	Suliburska J et al,	Excluded	Excluded by title and abstract	SM	2024-08-30	Not Eligible
751	Wang Y et al, 2020	Excluded	Excluded by title and abstract	SM	2024-08-15	Not Eligible
752	Santos DCC et al, 2018	Excluded	Excluded by title and abstract	CS	2024-08-06	Not Eligible
753	Lu S et al, 2015	Excluded	Excluded by title and abstract	RA	2024-08-10	Not Eligible
754	Munyangi J et al,	Excluded	Excluded by title and abstract	SM	2024-08-05	Not Eligible
755	Author name not mentioned	Excluded	Excluded by title and abstract	RA	2024-08-29	Not Eligible
756	IRCT20120314009297N3	Excluded	Excluded by title and abstract	CS	2024-08-25	Not Eligible
757	Aryayev ML et al,	Excluded	Excluded by title and abstract	RA	2024-07-31	Not Eligible
758	NCT05007899	Excluded	Full text not available	RA	2024-09-05	Not Eligible
759	Author name not mentioned	Excluded	Excluded by title and abstract	RA	2024-07-25	Not Eligible
760	Khokar A et al, 2019	Excluded	Excluded by title and abstract	SM	2024-08-26	Not Eligible
761	Huguet F et al, 2018	Excluded	Excluded by title and abstract	SM	2024-07-25	Not Eligible
762	NCT04199637	Excluded	Excluded by title and abstract	SM	2024-08-14	Not Eligible
763	NCT05730374	Excluded	Excluded by title and abstract	RA	2024-07-22	Not Eligible
764	Khalek ER et al, 2015	Excluded	Excluded by title and abstract	RA	2024-07-23	Not Eligible
765	Author name not mentioned	Excluded	Excluded by title and abstract	SM	2024-07-30	Not Eligible
766	Gupta SK et al, 2022	Excluded	Excluded by title and abstract	SM	2024-07-25	Not Eligible
767	CTRI/2019/10/021586	Excluded	Excluded by title and abstract	SM	2024-08-03	Not Eligible
768	Leber A et al, 2020	Excluded	Excluded by title and abstract	RA	2024-08-28	Not Eligible
769	Huttunen P et al, 2020	Excluded	Excluded by title and abstract	SM	2024-08-06	Not Eligible
770	NCT03150693	Excluded	Excluded by title and abstract	SM	2024-08-31	Not Eligible
771	Schetelig J et al,	Excluded	Excluded by title and abstract	RA	2024-08-16	Not Eligible
772	Simpson EL et al, 2023	Excluded	Excluded by title and abstract	TR	2024-08-11	Not Eligible
773	NL8833	Excluded	Excluded by title and abstract	SM	2024-07-21	Not Eligible
774	Worth LJ et al, 2014	Excluded	Excluded by title and abstract	RA	2024-08-27	Not Eligible
775	NCT06149507	Excluded	Excluded by title and abstract	RA	2024-08-22	Not Eligible
776	Popruzhenko ?V and Boris et al, 2016	Excluded	Excluded by title and abstract	SM	2024-08-14	Not Eligible
777	Raviteja KV et al, 2019	Excluded	Excluded by title and abstract	RA	2024-08-02	Not Eligible
778	McManus M et al,	Excluded	Excluded by title and abstract	SM	2024-08-26	Not Eligible
779	ACTRN12621001082897	Excluded	Excluded by title and abstract	SM	2024-08-05	Not Eligible
780	NCT04657640	Excluded	Excluded by title and abstract	SM	2024-08-30	Not Eligible
781	ACTRN12618000948291	Excluded	Excluded by title and abstract	RA	2024-08-02	Not Eligible
782	CTRI/2015/11/006376	Excluded	Excluded by title and abstract	SM	2024-08-26	Not Eligible
783	Grobler A et al, 2017	Excluded	Excluded by title and abstract	SM	2024-09-02	Not Eligible
784	NCT04623866	Excluded	Excluded by title and abstract	RA	2024-09-04	Not Eligible
785	Ma HP et al, 2021	Excluded	Excluded by title and abstract	RA	2024-08-06	Not Eligible
786	Maragkoudaki M et al, 2018	Excluded	Excluded by title and abstract	TR	2024-08-08	Not Eligible
787	LBCTR2020021295	Excluded	Excluded by title and abstract	RA	2024-08-05	Not Eligible
788	NCT04400071	Excluded	Excluded by title and abstract	SM	2024-07-30	Not Eligible
789	EUCTR2021-003791-13-PT	Excluded	Excluded by title and abstract	RA	2024-08-20	Not Eligible
790	Agullo-Garcia A et al, 2020	Excluded	Excluded by title and abstract	SM	2024-09-01	Not Eligible
791	IRCT2017051520258N48	Excluded	Excluded by title and abstract	SM	2024-08-02	Not Eligible
792	Hasain Z et al, 2022	Excluded	Excluded by title and abstract	RA	2024-08-28	Not Eligible
793	Darling S et al,	Excluded	Excluded by title and abstract	RA	2024-08-17	Not Eligible
794	Gonen T et al, 2022	Excluded	Excluded by title and abstract	SM	2024-09-01	Not Eligible
795	Abshire T et al, 2015	Excluded	Excluded by title and abstract	TR	2024-08-19	Not Eligible
796	Narita A et al, 2021	Excluded	Excluded by title and abstract	SM	2024-08-31	Not Eligible
797	NCT03984890	Excluded	Excluded by title and abstract	SM	2024-08-31	Not Eligible
798	Gulati S et al, 2023	Excluded	Excluded by title and abstract	RA	2024-09-01	Not Eligible
799	Younis BM et al, 2021	Excluded	Excluded by title and abstract	RA	2024-08-23	Not Eligible
800	NCT04543591	Excluded	Excluded by title and abstract	RA	2024-08-06	Not Eligible
801	NCT03368690	Excluded	Excluded by title and abstract	RA	2024-08-30	Not Eligible
802	Zhang H et al,	Excluded	Excluded by title and abstract	TR	2024-07-24	Not Eligible
803	Author name not mentioned	Excluded	Excluded by title and abstract	RA	2024-08-27	Not Eligible
804	Jakubowski JA et al,	Excluded	Excluded by title and abstract	SM	2024-07-27	Not Eligible
805	Korkmaz L et al,	Excluded	Excluded by title and abstract	RA	2024-08-18	Not Eligible
806	EUCTR2020-002063-60-FR	Excluded	Excluded by title and abstract	SM	2024-08-02	Not Eligible
807	EUCTR2019-002430-36-DE	Excluded	Excluded by title and abstract	SM	2024-08-08	Not Eligible
808	Haas JD and Rivera-Dommarco et al, 2020	Excluded	Excluded by title and abstract	SM	2024-08-01	Not Eligible
809	PACTR202401875833105	Excluded	Full text not available	CS	2024-08-06	Not Eligible
810	EUCTR2015-005287-41-DE	Excluded	Excluded by title and abstract	RA	2024-07-28	Not Eligible
811	Sofi F et al,	Excluded	Excluded by title and abstract	RA	2024-08-05	Not Eligible
812	Adejumo O et al, 2016	Excluded	Excluded by title and abstract	SM	2024-09-04	Not Eligible
813	Komiyama M et al,	Excluded	Excluded by title and abstract	RA	2024-08-04	Not Eligible
814	Lachin JM et al, 2014	Excluded	Excluded by title and abstract	SM	2024-07-31	Not Eligible
815	NCT06100146	Excluded	Excluded by title and abstract	RA	2024-08-27	Not Eligible
816	NCT04371536	Excluded	Full text not available	SM	2024-07-24	Not Eligible
817	Author name not mentioned	Excluded	Excluded by title and abstract	RA	2024-08-08	Not Eligible
818	Rodriguez V et al, 2016	Excluded	Excluded by title and abstract	SM	2024-08-07	Not Eligible
819	Alsina M et al, 2014	Excluded	Excluded by title and abstract	RA	2024-07-25	Not Eligible
820	Orme LM et al,	Excluded	Excluded by title and abstract	RA	2024-08-09	Not Eligible
821	NCT05391412	Excluded	Excluded by title and abstract	SM	2024-08-04	Not Eligible
822	NCT04301336	Excluded	Excluded by title and abstract	SM	2024-07-22	Not Eligible
823	Author name not mentioned	Excluded	Excluded by title and abstract	RA	2024-08-26	Not Eligible
824	EUCTR2014-003960-20-NL	Excluded	Excluded by title and abstract	SM	2024-08-06	Not Eligible
825	Author name not mentioned	Excluded	Excluded by title and abstract	SM	2024-07-27	Not Eligible
826	NCT04892160	Excluded	Excluded by title and abstract	RA	2024-08-22	Not Eligible
827	Nugent D et al, 2018	Excluded	Excluded by title and abstract	SM	2024-07-25	Not Eligible
828	NCT02601170	Excluded	Excluded by title and abstract	RA	2024-08-20	Not Eligible
829	Matias SL et al,	Excluded	Excluded by title and abstract	SM	2024-07-28	Not Eligible
830	Sellar RS et al,	Excluded	Excluded by title and abstract	RA	2024-09-02	Not Eligible
831	Wang D et al,	Excluded	Excluded by title and abstract	SM	2024-08-16	Not Eligible
832	Zhang J et al,	Excluded	Excluded by title and abstract	SM	2024-08-11	Not Eligible
833	Medeiros BC et al, 2019	Excluded	Excluded by title and abstract	RA	2024-08-08	Not Eligible
834	ISRCTN80902301	Excluded	Excluded by title and abstract	SM	2024-09-01	Not Eligible
835	NCT02573714	Excluded	Excluded by title and abstract	RA	2024-07-27	Not Eligible
836	NCT06211452	Excluded	Excluded by title and abstract	SM	2024-08-25	Not Eligible
837	Author name not mentioned	Excluded	Excluded by title and abstract	RA	2024-08-10	Not Eligible
838	Antiel RM et al,	Excluded	Excluded by title and abstract	RA	2024-09-01	Not Eligible
839	Mshanga N et al, 2019	Excluded	Excluded by title and abstract	RA	2024-09-02	Not Eligible
840	Kloos RQH et al, 2021	Excluded	Excluded by title and abstract	SM	2024-09-01	Not Eligible
841	Hazendonk HC et al, 2015	Excluded	Excluded by title and abstract	SM	2024-08-27	Not Eligible
842	Zanfardino A et al, 2014	Excluded	Excluded by title and abstract	SM	2024-08-05	Not Eligible
843	CTRI/2019/05/018963	Excluded	Excluded by title and abstract	RA	2024-08-27	Not Eligible
844	ISRCTN12755883	Excluded	Excluded by title and abstract	RA	2024-08-28	Not Eligible
845	Jones RL et al, 2018	Excluded	Excluded by title and abstract	RA	2024-08-06	Not Eligible
846	Lin A et al, 2017	Excluded	Excluded by title and abstract	CS	2024-08-16	Not Eligible
847	Chandran SS et al, 2017	Excluded	Excluded by title and abstract	RA	2024-09-06	Not Eligible
848	Tang J et al, 2020	Excluded	Excluded by title and abstract	RA	2024-08-23	Not Eligible
849	Apte A et al, 2021	Excluded	Excluded by title and abstract	RA	2024-08-03	Not Eligible
850	CTRI/2020/06/026042	Excluded	Excluded by title and abstract	RA	2024-09-07	Not Eligible
851	NCT02532777	Excluded	Excluded by title and abstract	RA	2024-08-08	Not Eligible
852	ISRCTN54822524	Excluded	Excluded by title and abstract	RA	2024-08-05	Not Eligible
853	Moutairou A et al, 2017	Excluded	Excluded by title and abstract	RA	2024-07-24	Not Eligible
854	Ranasinghe D et al, 2021	Excluded	Excluded by title and abstract	SM	2024-08-21	Not Eligible
855	Warris LT et al, 2015	Excluded	Excluded by title and abstract	SM	2024-07-23	Not Eligible
856	NCT06374238	Excluded	Excluded by title and abstract	RA	2024-07-25	Not Eligible
857	NCT05763121	Excluded	Excluded by title and abstract	SM	2024-08-12	Not Eligible
858	Palmer AC et al, 2020	Excluded	Excluded by title and abstract	SM	2024-07-30	Not Eligible
859	Collins PW et al, 2017	Excluded	Excluded by title and abstract	RA	2024-08-31	Not Eligible
860	EUCTR2016-001145-11-GR	Excluded	Excluded by title and abstract	SM	2024-07-23	Not Eligible
861	Eftekharian H et al,	Excluded	Excluded by title and abstract	RA	2024-09-06	Not Eligible
862	CTRI/2023/07/054864	Excluded	Full text not available	RA	2024-08-17	Not Eligible
863	NCT04049175	Excluded	Excluded by title and abstract	SM	2024-09-04	Not Eligible
864	CTRI/2018/08/015282	Excluded	Excluded by title and abstract	SM	2024-08-27	Not Eligible
865	CTRI/2014/02/004383	Excluded	Excluded by title and abstract	RA	2024-08-11	Not Eligible
866	Falahinia N et al, 2023	Excluded	Excluded by title and abstract	RA	2024-07-28	Not Eligible
867	NCT02398968	Excluded	Excluded by title and abstract	RA	2024-08-14	Not Eligible
868	Zhu AX et al, 2015	Excluded	Excluded by title and abstract	SM	2024-08-15	Not Eligible
869	NCT03572010	Excluded	Excluded by title and abstract	SM	2024-09-02	Not Eligible
870	Buda JJ et al, 2015	Excluded	Excluded by title and abstract	SM	2024-08-26	Not Eligible
871	NCT03590171	Excluded	Excluded by title and abstract	RA	2024-08-13	Not Eligible
872	CTRI/2019/09/021397	Excluded	Excluded by title and abstract	SM	2024-08-03	Not Eligible
873	NCT02118402	Excluded	Different outcome	RA	2024-08-12	Not Eligible
874	Ning F et al, 2019	Excluded	Excluded by title and abstract	RA	2024-09-02	Not Eligible
875	NCT02241473	Excluded	Excluded by title and abstract	RA	2024-08-10	Not Eligible
876	Author name not mentioned	Excluded	Excluded by title and abstract	RA	2024-08-25	Not Eligible
877	ACTRN12617001482358	Excluded	Excluded by title and abstract	SM	2024-09-02	Not Eligible
878	Geppe NA et al,	Excluded	Excluded by title and abstract	SM	2024-08-17	Not Eligible
879	ISRCTN72651199	Excluded	Excluded by title and abstract	SM	2024-09-08	Not Eligible
880	NCT05104554	Excluded	Excluded by title and abstract	SM	2024-07-26	Not Eligible
881	NCT05602194	Excluded	Excluded by title and abstract	SM	2024-07-25	Not Eligible
882	Griffen et al, 2016	Excluded	Excluded by title and abstract	SM	2024-08-05	Not Eligible
883	Soto SH et al, 2019	Excluded	Excluded by title and abstract	RA	2024-08-04	Not Eligible
884	Buse JB et al, 2014	Excluded	Excluded by title and abstract	RA	2024-07-28	Not Eligible
885	Jehan N et al,	Excluded	Excluded by title and abstract	SM	2024-08-04	Not Eligible
886	Mwafy SN et al, 2021	Excluded	Excluded by title and abstract	SM	2024-07-23	Not Eligible
887	Hambidge KM et al,	Excluded	Excluded by title and abstract	RA	2024-08-01	Not Eligible
888	NCT06007898	Excluded	Excluded by title and abstract	RA	2024-09-04	Not Eligible
889	NCT04948463	Excluded	Excluded by title and abstract	RA	2024-07-28	Not Eligible
890	EUCTR2017-002628-26-BE and EUCTR2017-002628-26-NL	Excluded	Excluded by title and abstract	RA	2024-08-07	Not Eligible
891	Gupta SK et al, 2017	Excluded	Excluded by title and abstract	RA	2024-08-05	Not Eligible
892	Author name not mentioned	Excluded	Excluded by title and abstract	RA	2024-07-30	Not Eligible
893	Farahmand F et al, 2016	Excluded	Excluded by title and abstract	TR	2024-08-06	Not Eligible
894	Boyer S et al, 2016	Excluded	Excluded by title and abstract	SM	2024-08-29	Not Eligible
895	NCT03617575	Excluded	Excluded by title and abstract	RA	2024-08-01	Not Eligible
896	Author name not mentioned	Excluded	Excluded by title and abstract	RA	2024-07-30	Not Eligible
897	Author name not mentioned	Excluded	Excluded by title and abstract	SM	2024-07-31	Not Eligible
898	NCT03606993	Excluded	Excluded by title and abstract	SM	2024-08-23	Not Eligible
899	EUCTR2017-004366-10-GB	Excluded	Excluded by title and abstract	RA	2024-08-28	Not Eligible
900	Alvarnas JC et al, 2016	Excluded	Excluded by title and abstract	RA	2024-08-24	Not Eligible
901	Patel PJ et al, 2014	Excluded	Excluded by title and abstract	SM	2024-08-29	Not Eligible
902	CTRI/2021/02/030976	Excluded	Excluded by title and abstract	SM	2024-08-23	Not Eligible
903	NCT02509468	Excluded	Excluded by title and abstract	SM	2024-08-31	Not Eligible
904	Heilbronner C et al, 2021	Excluded	Excluded by title and abstract	RA	2024-08-12	Not Eligible
905	NCT03199235	Excluded	Excluded by title and abstract	RA	2024-09-07	Not Eligible
906	Gielen M et al, 2014	Excluded	Excluded by title and abstract	RA	2024-08-22	Not Eligible
907	Bustamante AE et al,	Excluded	Excluded by title and abstract	SM	2024-08-14	Not Eligible
908	NCT04852172	Excluded	Excluded by title and abstract	RA	2024-08-07	Not Eligible
909	NCT05059756	Excluded	Excluded by title and abstract	RA	2024-08-20	Not Eligible
910	Sircar et al,	Excluded	Excluded by title and abstract	SM	2024-08-03	Not Eligible
911	NCT04343170	Excluded	Excluded by title and abstract	TR	2024-08-09	Not Eligible
912	EUCTR2013-002318-11-SE	Excluded	Excluded by title and abstract	RA	2024-08-17	Not Eligible
913	Backstrom F et al, 2023	Excluded	Excluded by title and abstract	RA	2024-07-31	Not Eligible
914	MacEwan JP et al, 2023	Excluded	Excluded by title and abstract	RA	2024-08-20	Not Eligible
915	NCT02836496	Excluded	Excluded by title and abstract	RA	2024-08-23	Not Eligible
916	NCT05177614	Excluded	Excluded by title and abstract	RA	2024-07-24	Not Eligible
917	Gerken G et al, 2018	Excluded	Excluded by title and abstract	RA	2024-08-31	Not Eligible
918	Balss J et al,	Excluded	Excluded by title and abstract	SM	2024-09-02	Not Eligible
919	Toksvang LN et al, 2022	Excluded	Excluded by title and abstract	SM	2024-08-26	Not Eligible
920	Tricta F et al, 2019	Excluded	Excluded by title and abstract	SM	2024-08-21	Not Eligible
921	ISRCTN13846827	Excluded	Excluded by title and abstract	SM	2024-08-07	Not Eligible
922	Author name not mentioned	Excluded	Excluded by title and abstract	SM	2024-08-02	Not Eligible
923	IRCT20210717051915N1	Excluded	Excluded by title and abstract	RA	2024-08-26	Not Eligible
924	NCT04405011	Excluded	Excluded by title and abstract	SM	2024-08-16	Not Eligible
925	Konje ET et al, 2018	Excluded	Excluded by title and abstract	RA	2024-08-02	Not Eligible
926	PACTR201406000777310	Excluded	Excluded by title and abstract	RA	2024-08-23	Not Eligible
927	Lakkaraja M et al,	Excluded	Excluded by title and abstract	SM	2024-08-11	Not Eligible
928	NCT03118128	Excluded	Excluded by title and abstract	CS	2024-09-04	Not Eligible
929	Rheingold SR et al, 2017	Excluded	Excluded by title and abstract	RA	2024-08-29	Not Eligible
930	Mitchell NJ et al, 2014	Excluded	Excluded by title and abstract	RA	2024-08-03	Not Eligible
931	Author name not mentioned	Excluded	Excluded by title and abstract	SM	2024-09-03	Not Eligible
932	Teofili L et al, 2019	Excluded	Excluded by title and abstract	RA	2024-08-17	Not Eligible
933	PACTR201909828957937	Excluded	Excluded by title and abstract	CS	2024-07-25	Not Eligible
934	Fofana et al, 2015	Excluded	Excluded by title and abstract	CS	2024-08-25	Not Eligible
935	Author name not mentioned	Excluded	Excluded by title and abstract	SM	2024-08-12	Not Eligible
936	NCT02177851 and NCT02175888	Excluded	Excluded by title and abstract	SM	2024-07-26	Not Eligible
937	NCT05032716	Excluded	Excluded by title and abstract	RA	2024-08-31	Not Eligible
938	NCT05748171	Excluded	Excluded by title and abstract	SM	2024-07-28	Not Eligible
939	Rath GK et al, 2020	Excluded	Excluded by title and abstract	RA	2024-09-02	Not Eligible
940	Donners A et al, 2023	Excluded	Excluded by title and abstract	SM	2024-08-21	Not Eligible
941	East PL et al, 2023	Excluded	Excluded by title and abstract	CS	2024-07-27	Not Eligible
942	Shaheen R et al, 2014	Excluded	Excluded by title and abstract	SM	2024-08-20	Not Eligible
943	Clemmensen KK et al, 2014	Excluded	Excluded by title and abstract	SM	2024-08-06	Not Eligible
944	Tuomaala AK et al, 2021	Excluded	Excluded by title and abstract	RA	2024-08-23	Not Eligible
945	Laporte-Amargos J et al, 2020	Excluded	Excluded by title and abstract	RA	2024-09-03	Not Eligible
946	Wagner KA et al, 2017	Excluded	Excluded by title and abstract	RA	2024-08-07	Not Eligible
947	Bertoli S et al,	Excluded	Excluded by title and abstract	RA	2024-07-22	Not Eligible
948	Kwambai TK et al,	Excluded	Excluded by title and abstract	RA	2024-07-22	Not Eligible
949	Comi G et al, 2019	Excluded	Excluded by title and abstract	RA	2024-08-21	Not Eligible
950	NCT05457556	Excluded	Excluded by title and abstract	RA	2024-08-12	Not Eligible
951	NCT03806556	Excluded	Excluded by title and abstract	RA	2024-08-15	Not Eligible
952	Nguyen R et al, 2019	Excluded	Excluded by title and abstract	RA	2024-08-20	Not Eligible
953	Rafiee R et al, 2019	Excluded	Excluded by title and abstract	SM	2024-08-21	Not Eligible
954	Wilck M et al, 2023	Excluded	Excluded by title and abstract	RA	2024-08-04	Not Eligible
955	CTRI/2016/01/006481	Excluded	Excluded by title and abstract	RA	2024-08-13	Not Eligible
956	Naik S et al, 2019	Excluded	Excluded by title and abstract	RA	2024-08-14	Not Eligible
957	ACTRN12618002016213	Excluded	Excluded by title and abstract	SM	2024-08-16	Not Eligible
958	Nilsson MS et al,	Excluded	Excluded by title and abstract	RA	2024-08-08	Not Eligible
959	NCT05314062	Excluded	Excluded by title and abstract	RA	2024-08-22	Not Eligible
960	Heidrich K et al,	Excluded	Excluded by title and abstract	RA	2024-08-17	Not Eligible
961	TCTR20171024001	Excluded	Excluded by title and abstract	SM	2024-08-03	Not Eligible
962	Achenbach CJ et al, 2015	Excluded	Excluded by title and abstract	SM	2024-08-27	Not Eligible
963	Jastaniah W et al, 2016	Excluded	Excluded by title and abstract	CS	2024-08-04	Not Eligible
964	Author name not mentioned	Excluded	Excluded by title and abstract	SM	2024-07-27	Not Eligible
965	Gudiol C et al, 2017	Excluded	Excluded by title and abstract	RA	2024-08-02	Not Eligible
966	Author name not mentioned	Excluded	Excluded by title and abstract	SM	2024-08-22	Not Eligible
967	NCT04228393	Excluded	Excluded by title and abstract	RA	2024-08-23	Not Eligible
968	NCT03442114	Excluded	Excluded by title and abstract	RA	2024-09-02	Not Eligible
969	Day M et al, 2021	Excluded	Excluded by title and abstract	SM	2024-08-04	Not Eligible
970	NCT05073562	Excluded	Excluded by title and abstract	CS	2024-08-30	Not Eligible
971	Huddart RA et al, 2015	Excluded	Excluded by title and abstract	SM	2024-08-12	Not Eligible
972	Johnston CS et al,	Excluded	Excluded by title and abstract	RA	2024-08-20	Not Eligible
973	EUCTR2021-003333-11-ES and EUCTR2021-003265-36-DE	Excluded	Excluded by title and abstract	SM	2024-08-04	Not Eligible
974	Wasay M et al, 2019	Excluded	Excluded by title and abstract	RA	2024-07-27	Not Eligible
975	Ngcobo S et al, 2022	Excluded	Excluded by title and abstract	SM	2024-09-06	Not Eligible
976	Goux A et al, 2020	Excluded	Excluded by title and abstract	RA	2024-07-23	Not Eligible
977	NCT03078712	Excluded	Excluded by title and abstract	RA	2024-09-02	Not Eligible
978	Egbi G et al,	Excluded	Excluded by title and abstract	SM	2024-07-26	Not Eligible
979	NCT06288932	Excluded	Excluded by title and abstract	SM	2024-08-18	Not Eligible
980	Jadhav AR et al, 2019	Excluded	Excluded by title and abstract	RA	2024-08-27	Not Eligible
981	NCT03128515	Excluded	Excluded by title and abstract	RA	2024-08-23	Not Eligible
982	NCT03417947	Excluded	Excluded by title and abstract	RA	2024-08-28	Not Eligible
983	CTRI/2022/07/044265	Excluded	Excluded by title and abstract	RA	2024-07-22	Not Eligible
984	Torres VE et al, 2017	Excluded	Excluded by title and abstract	RA	2024-08-03	Not Eligible
985	Barbier A et al, 2016	Excluded	Excluded by title and abstract	RA	2024-09-01	Not Eligible
986	Aiken AM et al, 2015	Excluded	Excluded by title and abstract	RA	2024-08-01	Not Eligible
987	NCT03748043	Excluded	Full text not available	TR	2024-08-29	Not Eligible
988	EUCTR2015-002105-11-FR	Excluded	Excluded by title and abstract	RA	2024-08-27	Not Eligible
989	NCT04740515	Excluded	Excluded by title and abstract	SM	2024-08-13	Not Eligible
990	Strand TA et al, 2020	Excluded	Excluded by title and abstract	SM	2024-08-13	Not Eligible
991	NCT03627156	Excluded	Excluded by title and abstract	RA	2024-08-09	Not Eligible
992	Petzer AL et al, 2020	Excluded	Excluded by title and abstract	SM	2024-07-28	Not Eligible
993	Mielgo-Ayuso J et al,	Excluded	Excluded by title and abstract	RA	2024-07-24	Not Eligible
994	Author name not mentioned	Excluded	Excluded by title and abstract	RA	2024-08-22	Not Eligible
995	Guo Z et al, 2016	Excluded	Excluded by title and abstract	RA	2024-08-03	Not Eligible
996	Crepy MN et al, 2024	Excluded	Excluded by title and abstract	RA	2024-08-09	Not Eligible
997	NCT05196763	Excluded	Excluded by title and abstract	SM	2024-08-30	Not Eligible
998	Geremia C et al, 2019	Excluded	Excluded by title and abstract	RA	2024-08-13	Not Eligible
999	CTRI/2019/06/019612	Excluded	Excluded by title and abstract	RA	2024-09-04	Not Eligible
1000	Cappellini MD and Taher et al, 2021	Excluded	Excluded by title and abstract	RA	2024-09-03	Not Eligible
1001	Skilton et al, 2018	Excluded	Excluded by title and abstract	RA	2024-08-14	Not Eligible
1002	Arzoo S et al,	Excluded	Excluded by title and abstract	CS	2024-07-24	Not Eligible
1003	Zhu A et al, 2015	Excluded	Excluded by title and abstract	CS	2024-09-04	Not Eligible
1004	Spackman E et al,	Excluded	Excluded by title and abstract	TR	2024-09-03	Not Eligible
1005	Fischer K et al, 2016	Excluded	Excluded by title and abstract	RA	2024-08-12	Not Eligible
1006	IRCT201512262639N17	Excluded	Different outcome and population	SM	2024-09-07	Not Eligible
1007	Das R et al, 2022	Excluded	Excluded by title and abstract	SM	2024-07-30	Not Eligible
1008	NCT05085275	Excluded	Excluded by title and abstract	RA	2024-09-03	Not Eligible
1009	Keil F et al, 2022	Excluded	Excluded by title and abstract	RA	2024-07-22	Not Eligible
1010	Abdollahi M et al,	Excluded	Excluded by title and abstract	RA	2024-07-22	Not Eligible
1011	Khawaja Z et al, 2021	Excluded	Excluded by title and abstract	SM	2024-07-30	Not Eligible
1012	Yu YM et al, 2018	Excluded	Excluded by title and abstract	RA	2024-08-20	Not Eligible
1013	Awomolo A et al,	Excluded	Excluded by title and abstract	RA	2024-08-01	Not Eligible
1014	NCT02540720	Excluded	Excluded by title and abstract	RA	2024-08-20	Not Eligible
1015	NCT03201848	Excluded	Excluded by title and abstract	SM	2024-08-03	Not Eligible
1016	Mazuski JE et al, 2016	Excluded	Excluded by title and abstract	SM	2024-08-29	Not Eligible
1017	Wang S et al,	Excluded	Excluded by title and abstract	RA	2024-08-14	Not Eligible
1018	EUCTR2016-002192-10-GB	Excluded	Different outcome	SM	2024-08-27	Not Eligible
1019	Kalantari RK et al, 2021	Excluded	Excluded by title and abstract	RA	2024-08-03	Not Eligible
1020	Roche ML et al, 2021	Excluded	Excluded by title and abstract	RA	2024-09-07	Not Eligible
1021	Loos S et al, 2018	Excluded	Excluded by title and abstract	SM	2024-08-12	Not Eligible
1022	Author name not mentioned	Excluded	Excluded by title and abstract	SM	2024-09-02	Not Eligible
1023	NCT05144256	Excluded	Excluded by title and abstract	SM	2024-08-09	Not Eligible
1024	Bohnert H et al, 2018	Excluded	Excluded by title and abstract	SM	2024-08-25	Not Eligible
1025	IRCT20221231056999N2	Excluded	Excluded by title and abstract	RA	2024-09-05	Not Eligible
1026	Zhu A et al, 2018	Excluded	Excluded by title and abstract	RA	2024-07-21	Not Eligible
1027	Guzman-Rivero M et al,	Excluded	Excluded by title and abstract	RA	2024-08-14	Not Eligible
1028	Okusaka T et al, 2015	Excluded	Excluded by title and abstract	SM	2024-08-03	Not Eligible
1029	Essa M et al, 2019	Excluded	Excluded by title and abstract	SM	2024-08-18	Not Eligible
1030	CTIS2022-501460-17-00	Excluded	Excluded by title and abstract	SM	2024-08-30	Not Eligible
1031	Chen LE et al,	Excluded	Excluded by title and abstract	CS	2024-08-08	Not Eligible
1032	Rattanapiratanon A et al,	Excluded	Excluded by title and abstract	SM	2024-08-01	Not Eligible
1033	NCT05522465	Excluded	Excluded by title and abstract	RA	2024-07-28	Not Eligible
1034	NCT03648710	Excluded	Excluded by title and abstract	RA	2024-08-25	Not Eligible
1035	Ball BJ et al, 2019	Excluded	Excluded by title and abstract	SM	2024-08-01	Not Eligible
1036	Author name not mentioned	Excluded	Excluded by title and abstract	RA	2024-07-29	Not Eligible
1037	NCT05812820	Excluded	Excluded by title and abstract	SM	2024-08-03	Not Eligible
1038	ACTRN12616001524482	Excluded	Excluded by title and abstract	RA	2024-07-23	Not Eligible
1039	EUCTR2020-000578-31-SE	Excluded	Excluded by title and abstract	RA	2024-09-04	Not Eligible
1040	Mendell JR et al,	Excluded	Excluded by title and abstract	RA	2024-08-06	Not Eligible
1041	NCT02883049	Excluded	Excluded by title and abstract	RA	2024-08-14	Not Eligible
1042	Bajaj HS et al, 2016	Excluded	Excluded by title and abstract	SM	2024-08-17	Not Eligible
1043	Mariette C et al,	Excluded	Excluded by title and abstract	SM	2024-07-25	Not Eligible
1044	RBR-46n583h	Excluded	Different outcome	SM	2024-08-21	Not Eligible
1045	Schaefer F et al, 2016	Excluded	Excluded by title and abstract	CS	2024-09-01	Not Eligible
1046	NCT02319499	Excluded	Excluded by title and abstract	TR	2024-09-08	Not Eligible
1047	ISRCTN13633207	Excluded	Excluded by title and abstract	RA	2024-08-10	Not Eligible
1048	Hanudel MR et al, 2022	Excluded	Excluded by title and abstract	SM	2024-08-27	Not Eligible
1049	EUCTR2017-002088-16-IT	Excluded	Excluded by title and abstract	SM	2024-07-25	Not Eligible
1050	NCT03325270	Excluded	Excluded by title and abstract	SM	2024-08-09	Not Eligible
1051	Author name not mentioned	Excluded	Excluded by title and abstract	CS	2024-07-31	Not Eligible
1052	EUCTR2022-002012-23-BG	Excluded	Excluded by title and abstract	SM	2024-07-24	Not Eligible
1053	Carman AS et al,	Excluded	Excluded by title and abstract	SM	2024-08-23	Not Eligible
1054	EUCTR2016-000137-52-DE	Excluded	Excluded by title and abstract	SM	2024-07-28	Not Eligible
1055	Author name not mentioned	Excluded	Excluded by title and abstract	CS	2024-09-03	Not Eligible
1056	Menon P et al, 2016	Excluded	Excluded by title and abstract	RA	2024-09-06	Not Eligible
1057	Author name not mentioned	Excluded	Excluded by title and abstract	RA	2024-07-25	Not Eligible
1058	Paul A et al, 2022	Excluded	Excluded by title and abstract	RA	2024-07-27	Not Eligible
1059	Menssen AJ et al, 2022	Excluded	Excluded by title and abstract	SM	2024-08-05	Not Eligible
1060	Gakayen D et al,	Excluded	Excluded by title and abstract	SM	2024-08-07	Not Eligible
1061	Jastaniah W et al, 2018	Excluded	Excluded by title and abstract	SM	2024-09-06	Not Eligible
1062	NCT02361047	Excluded	Excluded by title and abstract	SM	2024-07-24	Not Eligible
1063	Liu J et al, 2017	Excluded	Excluded by title and abstract	SM	2024-08-19	Not Eligible
1064	Milman et al,	Excluded	Excluded by title and abstract	SM	2024-08-15	Not Eligible
1065	Roth JA et al, 2014	Excluded	Excluded by title and abstract	RA	2024-07-26	Not Eligible
1066	Lodha R et al,	Excluded	Excluded by title and abstract	RA	2024-08-21	Not Eligible
1067	EUCTR2019-002055-42-DE	Excluded	Excluded by title and abstract	SM	2024-08-13	Not Eligible
1068	Levi M et al, 2014	Excluded	Excluded by title and abstract	RA	2024-08-12	Not Eligible
1069	Sakthibalan M et al, 2018	Excluded	Excluded by title and abstract	RA	2024-08-27	Not Eligible
1070	jRCT2031200340	Excluded	Excluded by title and abstract	SM	2024-07-23	Not Eligible
1071	Basu SK et al,	Excluded	Excluded by title and abstract	SM	2024-08-04	Not Eligible
1072	Kopec RE et al, 2018	Excluded	Excluded by title and abstract	SM	2024-08-10	Not Eligible
1073	PACTR202102892966266	Excluded	Excluded by title and abstract	RA	2024-09-04	Not Eligible
1074	Tabish M et al, 2024	Excluded	Excluded by title and abstract	SM	2024-08-14	Not Eligible
1075	Sabouri M et al, 2022	Excluded	Excluded by title and abstract	SM	2024-07-26	Not Eligible
1076	Francis G et al, 2014	Excluded	Excluded by title and abstract	SM	2024-08-01	Not Eligible
1077	Alabdulqader and Alfakeeh et al, 2021	Excluded	Excluded by title and abstract	RA	2024-07-22	Not Eligible
1078	NCT03554772	Excluded	Excluded by title and abstract	SM	2024-08-25	Not Eligible
1079	NCT02515838	Excluded	Excluded by title and abstract	RA	2024-07-21	Not Eligible
1080	Seifu CN et al, 2020	Excluded	Excluded by title and abstract	SM	2024-08-31	Not Eligible
1081	Woelk GB et al, 2016	Excluded	Excluded by title and abstract	SM	2024-08-30	Not Eligible
1082	Bello-Manga H et al,	Excluded	Excluded by title and abstract	SM	2024-09-07	Not Eligible
1083	Siddiq S et al, 2015	Excluded	Excluded by title and abstract	SM	2024-09-06	Not Eligible
1084	Diop A et al,	Excluded	Excluded by title and abstract	RA	2024-09-07	Not Eligible
1085	Elleri D et al, 2014	Excluded	Excluded by title and abstract	RA	2024-07-27	Not Eligible
1086	Nyamathi AM et al, 2018	Excluded	Excluded by title and abstract	RA	2024-08-07	Not Eligible
1087	Author name not mentioned	Excluded	Excluded by title and abstract	SM	2024-09-05	Not Eligible
1088	Burke MJ et al, 2014	Excluded	Excluded by title and abstract	RA	2024-08-18	Not Eligible
1089	EUCTR2017-004026-15-HU	Excluded	Results not available	RA	2024-07-21	Not Eligible
1090	Author name not mentioned	Excluded	Excluded by title and abstract	RA	2024-08-25	Not Eligible
1091	Mallick S et al,	Excluded	Excluded by title and abstract	RA	2024-07-23	Not Eligible
1092	Karol SE et al, 2017	Excluded	Excluded by title and abstract	RA	2024-08-04	Not Eligible
1093	Tsai CH et al, 2019	Excluded	Excluded by title and abstract	RA	2024-07-22	Not Eligible
1094	Okam MM et al, 2017	Excluded	Excluded by title and abstract	RA	2024-07-24	Not Eligible
1095	Moradveisi et al, 2019	Included	NA	SM	2024-07-24	Eligible
1096	Christabel A et al,	Excluded	Excluded by title and abstract	RA	2024-08-11	Not Eligible
1097	NCT04307576	Excluded	Excluded by title and abstract	RA	2024-08-06	Not Eligible
1098	Choi JN et al, 2023	Excluded	Excluded by title and abstract	SM	2024-07-27	Not Eligible
1099	NCT04614610	Excluded	Excluded by title and abstract	TR	2024-08-07	Not Eligible
1100	Buzigi E et al, 2020	Excluded	Excluded by title and abstract	RA	2024-08-27	Not Eligible
1101	CTRI/2022/03/040775	Excluded	Excluded by title and abstract	SM	2024-08-28	Not Eligible
1102	Zhu X et al, 2014	Excluded	Excluded by title and abstract	RA	2024-08-05	Not Eligible
1103	EUCTR2015-004015-20-CZ	Excluded	Excluded by title and abstract	TR	2024-08-21	Not Eligible
1104	Author name not mentioned	Excluded	Excluded by title and abstract	SM	2024-07-23	Not Eligible
1105	Svensson et al, 2015	Included	NA	RA	2024-07-30	Eligible
1106	Beate et al, 2020	Excluded	Different outcome	RA	2024-07-28	Not Eligible
1107	Jiarpinitnun C et al, 2019	Excluded	Excluded by title and abstract	RA	2024-07-23	Not Eligible
1108	Persson LA et al, 2017	Excluded	Excluded by title and abstract	SM	2024-08-07	Not Eligible
1109	NCT03359447	Excluded	Excluded by title and abstract	CS	2024-07-27	Not Eligible
1110	Krebs A et al, 2015	Excluded	Excluded by title and abstract	SM	2024-07-24	Not Eligible
1111	Author name not mentioned	Excluded	Excluded by title and abstract	RA	2024-08-25	Not Eligible
1112	Finch E R et al,	Excluded	Excluded by title and abstract	RA	2024-08-14	Not Eligible
1113	Stanworth SJ et al,	Excluded	Excluded by title and abstract	RA	2024-07-24	Not Eligible
1114	Fathalah WF et al,	Excluded	Excluded by title and abstract	RA	2024-08-13	Not Eligible
1115	Walhin JP et al, 2018	Excluded	Excluded by title and abstract	SM	2024-08-11	Not Eligible
1116	NCT03781596	Excluded	Excluded by title and abstract	RA	2024-09-06	Not Eligible
1117	NCT06251427	Excluded	Excluded by title and abstract	RA	2024-07-23	Not Eligible
1118	Mo XD et al, 2017	Excluded	Excluded by title and abstract	RA	2024-08-08	Not Eligible
1119	Wiafe MA et al, 2022	Excluded	Excluded by title and abstract	SM	2024-08-28	Not Eligible
1120	Selim S et al,	Excluded	Excluded by title and abstract	SM	2024-08-11	Not Eligible
1121	Baker NL et al, 2018	Excluded	Excluded by title and abstract	RA	2024-08-12	Not Eligible
1122	Kiss I et al, 2016	Excluded	Excluded by title and abstract	RA	2024-08-17	Not Eligible
1123	NCT04113187	Excluded	Excluded by title and abstract	RA	2024-08-01	Not Eligible
1124	NCT03196882	Excluded	Excluded by title and abstract	RA	2024-08-10	Not Eligible
1125	Koltowski L et al, 2017	Excluded	Excluded by title and abstract	SM	2024-08-11	Not Eligible
1126	Kuwatsuka Y et al,	Excluded	Excluded by title and abstract	SM	2024-08-18	Not Eligible
1127	Mesagno C et al, 2019	Excluded	Excluded by title and abstract	RA	2024-09-06	Not Eligible
1128	Yin LP et al,	Excluded	Excluded by title and abstract	RA	2024-08-01	Not Eligible
1129	ACTRN12620000957998	Excluded	Excluded by title and abstract	RA	2024-08-08	Not Eligible
1130	Murata M et al, 2017	Excluded	Excluded by title and abstract	RA	2024-07-27	Not Eligible
1131	NCT04067180	Excluded	Excluded by title and abstract	SM	2024-08-10	Not Eligible
1132	Gholizadeh N et al,	Excluded	Excluded by title and abstract	RA	2024-08-30	Not Eligible
1133	AzÄ±k F et al, 2016	Excluded	Excluded by title and abstract	RA	2024-09-01	Not Eligible
1134	TCTR20170505002	Excluded	Excluded by title and abstract	SM	2024-08-16	Not Eligible
1135	DimkoviÄ‡ N et al, 2015	Excluded	Excluded by title and abstract	CS	2024-08-25	Not Eligible
1136	Elhabashy SA et al, 2023	Excluded	Excluded by title and abstract	SM	2024-08-06	Not Eligible
1137	NCT04690322	Excluded	Excluded by title and abstract	RA	2024-09-02	Not Eligible
1138	Shenoy S et al, 2016	Excluded	Excluded by title and abstract	SM	2024-07-22	Not Eligible
1139	Scarpa M et al, 2021	Excluded	Excluded by title and abstract	SM	2024-07-21	Not Eligible
1140	Kim TO et al, 2018	Excluded	Excluded by title and abstract	RA	2024-09-05	Not Eligible
1141	Perez-Plazola M et al, 2023	Excluded	Excluded by title and abstract	SM	2024-08-04	Not Eligible
1142	Bala DH et al, 2023	Excluded	Excluded by title and abstract	RA	2024-07-22	Not Eligible
1143	Matter RM et al,	Excluded	Excluded by title and abstract	RA	2024-09-06	Not Eligible
1144	Biester T et al, 2021	Excluded	Excluded by title and abstract	SM	2024-08-04	Not Eligible
1145	ISRCTN96013814	Excluded	Excluded by title and abstract	RA	2024-08-05	Not Eligible
1146	NCT03473977	Excluded	Excluded by title and abstract	SM	2024-07-27	Not Eligible
1147	Lew G et al, 2021	Excluded	Excluded by title and abstract	SM	2024-08-30	Not Eligible
1148	Alibhai SM et al, 2015	Excluded	Excluded by title and abstract	SM	2024-07-25	Not Eligible
1149	NCT02280330	Excluded	Excluded by title and abstract	RA	2024-09-08	Not Eligible
1150	Oldenburg J et al,	Excluded	Excluded by title and abstract	RA	2024-07-30	Not Eligible
1151	Li W et al, 2021	Excluded	Excluded by title and abstract	RA	2024-08-23	Not Eligible
1152	Zhao X et al, 2019	Excluded	Excluded by title and abstract	SM	2024-07-31	Not Eligible
1153	Skodje GI et al, 2019	Excluded	Excluded by title and abstract	SM	2024-09-01	Not Eligible
1154	VÃ¡zquez-Polo M et al, 2024	Excluded	Excluded by title and abstract	RA	2024-07-22	Not Eligible
1155	Jones JR et al, 2022	Excluded	Excluded by title and abstract	SM	2024-07-23	Not Eligible
1156	Portugal R et al,	Excluded	Excluded by title and abstract	SM	2024-07-28	Not Eligible
1157	Paller AS et al, 2023	Excluded	Excluded by title and abstract	SM	2024-09-01	Not Eligible
1158	NCT03411590	Excluded	Excluded by title and abstract	SM	2024-08-17	Not Eligible
1159	Rengasamy S et al, 2015	Excluded	Excluded by title and abstract	RA	2024-08-05	Not Eligible
1160	NCT02817919	Excluded	Excluded by title and abstract	SM	2024-08-17	Not Eligible
1161	Kapetanovic S et al, 2015	Excluded	Excluded by title and abstract	SM	2024-07-30	Not Eligible
1162	Lauritano D et al,	Excluded	Excluded by title and abstract	RA	2024-08-16	Not Eligible
1163	Zhu Z et al, 2022	Excluded	Excluded by title and abstract	RA	2024-09-06	Not Eligible
1164	Yan PH et al, 2014	Excluded	Excluded by title and abstract	RA	2024-07-25	Not Eligible
1165	NCT04363905	Excluded	Excluded by title and abstract	SM	2024-08-07	Not Eligible
1166	Lamba JK et al, 2017	Excluded	Excluded by title and abstract	RA	2024-09-08	Not Eligible
1167	NCT04587661	Excluded	Excluded by title and abstract	SM	2024-08-10	Not Eligible
1168	Abdulrhman MA et al,	Excluded	Excluded by title and abstract	RA	2024-08-03	Not Eligible
1169	Sveikata A et al, 2014	Excluded	Excluded by title and abstract	SM	2024-08-31	Not Eligible
1170	NCT02450877	Excluded	Excluded by title and abstract	RA	2024-08-18	Not Eligible
1171	Saygin C et al, 2018	Excluded	Excluded by title and abstract	SM	2024-08-12	Not Eligible
1172	Orvain C et al,	Excluded	Excluded by title and abstract	RA	2024-09-07	Not Eligible
1173	Author name not mentioned	Excluded	Excluded by title and abstract	SM	2024-08-28	Not Eligible
1174	CTRI/2015/06/005847	Excluded	Excluded by title and abstract	RA	2024-09-05	Not Eligible
1175	Varo R et al, 2017	Excluded	Excluded by title and abstract	RA	2024-08-14	Not Eligible
1176	Gutiarrez-Vargas R et al, 2020	Excluded	Excluded by title and abstract	RA	2024-08-03	Not Eligible
1177	Arenaza L et al, 2017	Excluded	Excluded by title and abstract	SM	2024-08-28	Not Eligible
1178	Moser BA et al, 2018	Excluded	Excluded by title and abstract	RA	2024-07-27	Not Eligible
1179	NCT03342495	Excluded	Excluded by title and abstract	SM	2024-09-06	Not Eligible
1180	NCT04561635	Excluded	Excluded by title and abstract	RA	2024-08-25	Not Eligible
1181	Author name not mentioned	Excluded	Excluded by title and abstract	RA	2024-08-04	Not Eligible
1182	Zwaginga JJ et al, 2015	Excluded	Excluded by title and abstract	RA	2024-09-07	Not Eligible
1183	Author name not mentioned	Excluded	Excluded by title and abstract	RA	2024-08-23	Not Eligible
1184	Baye K et al, 2018	Excluded	Excluded by title and abstract	RA	2024-09-02	Not Eligible
1185	Hilliard ME et al, 2017	Excluded	Excluded by title and abstract	RA	2024-08-20	Not Eligible
1186	Palumbo JS et al, 2022	Excluded	Excluded by title and abstract	RA	2024-08-05	Not Eligible
1187	Bailey J et al, 2018	Excluded	Excluded by title and abstract	SM	2024-07-31	Not Eligible
1188	NCT04839354	Excluded	Excluded by title and abstract	SM	2024-08-04	Not Eligible
1189	Piette C et al, 2020	Excluded	Excluded by title and abstract	RA	2024-08-19	Not Eligible
1190	Cousins JN et al, 2019	Excluded	Excluded by title and abstract	SM	2024-08-30	Not Eligible
1191	EUCTR2016-000376-26-GB	Excluded	Excluded by title and abstract	RA	2024-08-16	Not Eligible
1192	NCT05358509	Excluded	Excluded by title and abstract	RA	2024-08-12	Not Eligible
1193	EUCTR2020-001743-10-FR	Excluded	Excluded by title and abstract	CS	2024-08-01	Not Eligible
1194	ACTRN12617000468325	Excluded	Excluded by title and abstract	RA	2024-07-23	Not Eligible
1195	Fujisawa S et al, 2017	Excluded	Excluded by title and abstract	RA	2024-07-23	Not Eligible
1196	Author name not mentioned	Excluded	Excluded by title and abstract	RA	2024-08-02	Not Eligible
1197	Ekstrom E-C et al, 2016	Excluded	Excluded by title and abstract	SM	2024-08-06	Not Eligible
1198	Chowdhury R et al, 2019	Excluded	Excluded by title and abstract	RA	2024-08-03	Not Eligible
1199	Ramaswamy A et al, 2021	Excluded	Excluded by title and abstract	SM	2024-08-29	Not Eligible
1200	Wang Y et al, 2022	Excluded	Excluded by title and abstract	SM	2024-08-16	Not Eligible
1201	Deeks ED and Brusselle et al, 2017	Excluded	Excluded by title and abstract	SM	2024-08-02	Not Eligible
1202	NCT03573570	Excluded	Excluded by title and abstract	RA	2024-08-11	Not Eligible
1203	Author name not mentioned	Excluded	Excluded by title and abstract	TR	2024-08-31	Not Eligible
1204	Nechitilo M et al, 2016	Excluded	Excluded by title and abstract	SM	2024-09-02	Not Eligible
1205	Mahipal A et al, 2015	Excluded	Excluded by title and abstract	SM	2024-07-27	Not Eligible
1206	Ma Y et al, 2022	Excluded	Manuscript has been retracted	SM	2024-08-02	Not Eligible
1207	Fettiplace J et al, 2016	Excluded	Excluded by title and abstract	RA	2024-07-22	Not Eligible
1208	Author name not mentioned	Excluded	Excluded by title and abstract	RA	2024-08-03	Not Eligible
1209	Mateos M-V et al, 2022	Excluded	Excluded by title and abstract	SM	2024-08-02	Not Eligible
1210	Soliman AT et al, 2019	Excluded	Excluded by title and abstract	RA	2024-07-22	Not Eligible
1211	Tapia MD et al, 2020	Excluded	Excluded by title and abstract	RA	2024-08-25	Not Eligible
1212	Delapierre B et al, 2019	Excluded	Excluded by title and abstract	RA	2024-09-02	Not Eligible
1213	Shivashankar VY et al,	Excluded	Excluded by title and abstract	RA	2024-07-26	Not Eligible
1214	NCT03357510	Excluded	Excluded by title and abstract	RA	2024-08-16	Not Eligible
1215	NCT05178407	Excluded	Excluded by title and abstract	RA	2024-08-12	Not Eligible
1216	Author name not mentioned	Excluded	Excluded by title and abstract	SM	2024-09-04	Not Eligible
1217	Sessa M et al, 2016	Excluded	Excluded by title and abstract	SM	2024-08-04	Not Eligible
1218	Lin T et al, 2021	Excluded	Excluded by title and abstract	SM	2024-08-20	Not Eligible
1219	Quach H et al, 2023	Excluded	Excluded by title and abstract	RA	2024-08-12	Not Eligible
1220	Conroy AL et al, 2016	Excluded	Excluded by title and abstract	RA	2024-08-15	Not Eligible
1221	NCT02221063	Excluded	Excluded by title and abstract	RA	2024-08-19	Not Eligible
1222	EUCTR2020-001264-28-BG	Excluded	Excluded by title and abstract	RA	2024-08-15	Not Eligible
1223	SÃ¸rensen LB et al, 2016	Excluded	Excluded by title and abstract	SM	2024-08-12	Not Eligible
1224	Author name not mentioned	Excluded	Excluded by title and abstract	RA	2024-08-21	Not Eligible
1225	NCT04448873	Excluded	Excluded by title and abstract	RA	2024-08-21	Not Eligible
1226	Yoon JH et al, 2014	Excluded	Excluded by title and abstract	SM	2024-07-22	Not Eligible
1227	IRCT2014092419284N1	Excluded	Excluded by title and abstract	RA	2024-08-02	Not Eligible
1228	NCT03475342	Excluded	Excluded by title and abstract	SM	2024-07-29	Not Eligible
1229	EUCTR2019-002754-22-GB	Excluded	Excluded by title and abstract	RA	2024-08-25	Not Eligible
1230	Chaiet SR and Marcus et al,	Excluded	Excluded by title and abstract	TR	2024-08-26	Not Eligible
1231	Guilhot F et al, 2021	Excluded	Excluded by title and abstract	SM	2024-08-25	Not Eligible
1232	Rossom RC et al,	Excluded	Excluded by title and abstract	RA	2024-07-25	Not Eligible
1233	Author name not mentioned	Excluded	Excluded by title and abstract	RA	2024-07-30	Not Eligible
1234	Singh V et al, 2014	Excluded	Excluded by title and abstract	RA	2024-08-27	Not Eligible
1235	Torrelo A et al, 2023	Excluded	Excluded by title and abstract	SM	2024-08-17	Not Eligible
1236	Ostrowska L et al, 2021	Excluded	Excluded by title and abstract	CS	2024-08-02	Not Eligible
1237	NCT05183035	Excluded	Excluded by title and abstract	CS	2024-09-03	Not Eligible
1238	Datta D et al,	Excluded	Excluded by title and abstract	RA	2024-09-08	Not Eligible
1239	ISRCTN60058115	Excluded	Excluded by title and abstract	RA	2024-07-29	Not Eligible
1240	Campbell AJ et al, 2022	Excluded	Excluded by title and abstract	RA	2024-08-26	Not Eligible
1241	Cheng SL et al, 2019	Excluded	Excluded by title and abstract	RA	2024-08-12	Not Eligible
1242	Kumaran K et al, 2021	Excluded	Excluded by title and abstract	CS	2024-08-22	Not Eligible
1243	NCT06145321	Excluded	Excluded by title and abstract	RA	2024-08-10	Not Eligible
1244	Khan N et al, 2017	Excluded	Excluded by title and abstract	RA	2024-08-29	Not Eligible
1245	NCT04303572	Excluded	Excluded by title and abstract	RA	2024-07-25	Not Eligible
1246	Kaspers GJL et al, 2015	Excluded	Excluded by title and abstract	RA	2024-08-11	Not Eligible
1247	Berry-Kravis E et al, 2020	Excluded	Excluded by title and abstract	TR	2024-07-26	Not Eligible
1248	Mancuso ME et al, 2020	Excluded	Excluded by title and abstract	SM	2024-08-05	Not Eligible
1249	Norsworthy KJ et al, 2018	Excluded	Excluded by title and abstract	RA	2024-09-05	Not Eligible
1250	NCT05963971	Excluded	Excluded by title and abstract	RA	2024-08-18	Not Eligible
1251	Orvain C et al, 2023	Excluded	Excluded by title and abstract	RA	2024-08-21	Not Eligible
1252	Bosire R et al,	Excluded	Excluded by title and abstract	RA	2024-07-28	Not Eligible
1253	Author name not mentioned	Excluded	Excluded by title and abstract	RA	2024-08-26	Not Eligible
1254	Tilley A et al, 2022	Excluded	Excluded by title and abstract	SM	2024-07-28	Not Eligible
1255	Uhl L et al, 2017	Excluded	Excluded by title and abstract	SM	2024-08-29	Not Eligible
1256	Sabatier M et al, 2016	Excluded	Excluded by title and abstract	SM	2024-08-04	Not Eligible
1257	NCT04624659	Excluded	Excluded by title and abstract	SM	2024-09-04	Not Eligible
1258	Widyawati W et al, 2014	Excluded	Excluded by title and abstract	RA	2024-08-15	Not Eligible
1259	Moreno-Gonzalez G et al, 2021	Excluded	Excluded by title and abstract	SM	2024-08-08	Not Eligible
1260	Author name not mentioned	Excluded	Excluded by title and abstract	RA	2024-07-22	Not Eligible
1261	ACTRN12619000189123	Excluded	Excluded by title and abstract	SM	2024-07-28	Not Eligible
1262	EUCTR2014-004972-49-GB	Excluded	Excluded by title and abstract	CS	2024-07-21	Not Eligible
1263	NCT02459223	Excluded	Excluded by title and abstract	SM	2024-09-04	Not Eligible
1264	Al-Zuhairy SH et al, 2022	Excluded	Excluded by title and abstract	RA	2024-08-12	Not Eligible
1265	Song HK et al, 2014	Excluded	Excluded by title and abstract	RA	2024-08-03	Not Eligible
1266	Author name not mentioned	Excluded	Excluded by title and abstract	RA	2024-09-03	Not Eligible
1267	Billah SM et al, 2022	Excluded	Excluded by title and abstract	RA	2024-08-25	Not Eligible
1268	Sano H et al,	Excluded	Excluded by title and abstract	RA	2024-08-16	Not Eligible
1269	Bethel MA et al, 2017	Excluded	Excluded by title and abstract	RA	2024-08-01	Not Eligible
1270	Dehbokri N et al,	Excluded	Excluded by title and abstract	SM	2024-07-30	Not Eligible
1271	Schlossman et al, 2018	Excluded	Excluded by title and abstract	CS	2024-08-27	Not Eligible
1272	Moore SE et al,	Excluded	Excluded by title and abstract	RA	2024-07-28	Not Eligible
1273	Clayton F et al, 2014	Excluded	Excluded by title and abstract	RA	2024-08-02	Not Eligible
1274	Kusfa IU et al, 2017	Excluded	Excluded by title and abstract	RA	2024-08-14	Not Eligible
1275	Matter RM et al,	Excluded	Excluded by title and abstract	SM	2024-08-10	Not Eligible
1276	EUCTR2018-000139-28-ES	Excluded	Excluded by title and abstract	RA	2024-08-24	Not Eligible
1277	RBR-9jp5sj	Excluded	Excluded by title and abstract	RA	2024-08-10	Not Eligible
1278	Chuah LL et al, 2015	Excluded	Excluded by title and abstract	RA	2024-09-06	Not Eligible
1279	Martens IB et al, 2015	Excluded	Excluded by title and abstract	RA	2024-08-08	Not Eligible
1280	NCT02086773	Excluded	Excluded by title and abstract	RA	2024-09-04	Not Eligible
1281	Fernandez R et al, 2019	Excluded	Excluded by title and abstract	SM	2024-08-06	Not Eligible
1282	Etheredge AJ et al,	Excluded	Excluded by title and abstract	SM	2024-08-19	Not Eligible
1283	Abaza Y et al, 2016	Excluded	Excluded by title and abstract	RA	2024-07-22	Not Eligible
1284	Lelijveld N et al, 2018	Excluded	Excluded by title and abstract	RA	2024-07-21	Not Eligible
1285	ACTRN12623000074695	Excluded	Excluded by title and abstract	RA	2024-09-02	Not Eligible
1286	CTRI/2019/05/019217	Excluded	Excluded by title and abstract	TR	2024-08-14	Not Eligible
1287	ISRCTN64574169	Excluded	Excluded by title and abstract	CS	2024-07-30	Not Eligible
1288	Miller CH et al, 2023	Excluded	Excluded by title and abstract	SM	2024-09-06	Not Eligible
1289	Weiser SD et al, 2015	Excluded	Excluded by title and abstract	SM	2024-08-27	Not Eligible
1290	NCT05137860	Excluded	Excluded by title and abstract	SM	2024-08-23	Not Eligible
1291	EUCTR2020-003404-14-BG	Excluded	Excluded by title and abstract	RA	2024-08-10	Not Eligible
1292	Shao KF et al, 2021	Excluded	Excluded by title and abstract	RA	2024-07-27	Not Eligible
1293	Falahati et al, 2020	Included	NA	SM	2024-08-11	Eligible
1294	Dhillon P et al, 2023	Excluded	Excluded by title and abstract	SM	2024-07-27	Not Eligible
1295	Ma M et al, 2018	Excluded	Excluded by title and abstract	SM	2024-08-13	Not Eligible
1296	Author name not mentioned	Excluded	Excluded by title and abstract	SM	2024-09-01	Not Eligible
1297	NCT05078463	Excluded	Excluded by title and abstract	SM	2024-09-08	Not Eligible
1298	NCT04011345	Excluded	Study protocol	RA	2024-07-23	Not Eligible
1299	Barthow C et al, 2019	Excluded	Excluded by title and abstract	RA	2024-08-21	Not Eligible
1300	Author name not mentioned	Excluded	Excluded by title and abstract	RA	2024-08-12	Not Eligible
1301	NCT06299670	Excluded	Excluded by title and abstract	RA	2024-08-27	Not Eligible
1302	Hofmann I et al, 2020	Excluded	Excluded by title and abstract	RA	2024-08-02	Not Eligible
1303	NCT03449693	Excluded	Excluded by title and abstract	SM	2024-08-12	Not Eligible
1304	Author name not mentioned	Excluded	Excluded by title and abstract	RA	2024-07-31	Not Eligible
1305	Shaefer CF et al, 2014	Excluded	Excluded by title and abstract	TR	2024-07-22	Not Eligible
1306	Crisa E et al, 2017	Excluded	Excluded by title and abstract	SM	2024-09-08	Not Eligible
1307	Author name not mentioned	Excluded	Excluded by title and abstract	RA	2024-08-11	Not Eligible
1308	Chaudhari SD et al,	Excluded	Excluded by title and abstract	RA	2024-08-26	Not Eligible
1309	NCT06176430	Excluded	Excluded by title and abstract	RA	2024-08-22	Not Eligible
1310	Radhakrishnan V et al, 2022	Excluded	Excluded by title and abstract	RA	2024-08-09	Not Eligible
1311	Hughes DA et al,	Excluded	Excluded by title and abstract	RA	2024-08-31	Not Eligible
1312	NCT05415007	Excluded	Excluded by title and abstract	RA	2024-07-23	Not Eligible
1313	CTRI/2020/08/027027	Excluded	Excluded by title and abstract	CS	2024-07-22	Not Eligible
1314	Li L et al, 2019	Excluded	Excluded by title and abstract	RA	2024-09-05	Not Eligible
1315	ACTRN12619001131145	Excluded	Excluded by title and abstract	TR	2024-08-11	Not Eligible
1316	Author name not mentioned	Excluded	Excluded by title and abstract	RA	2024-08-23	Not Eligible
1317	Niktoreh N et al, 2019	Excluded	Excluded by title and abstract	SM	2024-09-08	Not Eligible
1318	Author name not mentioned	Excluded	Excluded by title and abstract	SM	2024-07-22	Not Eligible
1319	Zhu M et al, 2014	Excluded	Excluded by title and abstract	RA	2024-08-10	Not Eligible
1320	NCT03655587	Excluded	Excluded by title and abstract	RA	2024-09-05	Not Eligible
1321	Mo XD et al, 2014	Excluded	Excluded by title and abstract	RA	2024-08-27	Not Eligible
1322	Tamnes CK et al, 2015	Excluded	Excluded by title and abstract	SM	2024-07-27	Not Eligible
1323	PACTR202307876581314	Excluded	Excluded by title and abstract	TR	2024-08-05	Not Eligible
1324	NCT05551637	Excluded	Excluded by title and abstract	RA	2024-07-25	Not Eligible
1325	Markowitz JE et al, 2018	Excluded	Excluded by title and abstract	SM	2024-07-31	Not Eligible
1326	Kaynar LA et al, 2022	Excluded	Excluded by title and abstract	RA	2024-09-04	Not Eligible
1327	Shah R et al, 2020	Excluded	Excluded by title and abstract	SM	2024-08-16	Not Eligible
1328	Johnston CI et al, 2017	Excluded	Excluded by title and abstract	SM	2024-08-13	Not Eligible
1329	Wang X et al, 2017	Excluded	Excluded by title and abstract	SM	2024-07-26	Not Eligible
1330	Bartholomae S et al, 2016	Excluded	Excluded by title and abstract	TR	2024-07-30	Not Eligible
1331	EUCTR2015-001041-83-Outside-EU/EEA	Excluded	Excluded by title and abstract	CS	2024-08-29	Not Eligible
1332	Hijiya N et al, 2017	Excluded	Excluded by title and abstract	SM	2024-07-21	Not Eligible
1333	Author name not mentioned	Excluded	Excluded by title and abstract	SM	2024-07-27	Not Eligible
1334	Parsons S et al, 2017	Excluded	Excluded by title and abstract	RA	2024-08-23	Not Eligible
1335	Feng F et al, 2014	Excluded	Excluded by title and abstract	SM	2024-09-04	Not Eligible
1336	Perkins BA et al, 2015	Excluded	Excluded by title and abstract	RA	2024-09-02	Not Eligible
1337	Pita-Rodriguez GM et al, 2021	Excluded	Excluded by title and abstract	RA	2024-07-30	Not Eligible
1338	NCT04435574	Excluded	Excluded by title and abstract	RA	2024-07-22	Not Eligible
1339	Cicconi L et al, 2020	Excluded	Excluded by title and abstract	CS	2024-08-25	Not Eligible
1340	ACTRN12623000105640	Excluded	Excluded by title and abstract	RA	2024-08-18	Not Eligible
1341	Hartwell JL et al, 2021	Excluded	Excluded by title and abstract	RA	2024-08-26	Not Eligible
1342	NCT04000711	Excluded	Excluded by title and abstract	SM	2024-07-28	Not Eligible
1343	NCT04754997	Excluded	Excluded by title and abstract	TR	2024-08-27	Not Eligible
1344	Reeves MM et al, 2016	Excluded	Excluded by title and abstract	SM	2024-08-14	Not Eligible
1345	NCT04602247	Excluded	Excluded by title and abstract	RA	2024-08-28	Not Eligible
1346	EUCTR2020-002515-21-BE	Excluded	Excluded by title and abstract	SM	2024-08-05	Not Eligible
1347	Kowalska A et al, 2017	Excluded	Excluded by title and abstract	RA	2024-07-26	Not Eligible
1348	Wehling C et al, 2017	Excluded	Excluded by title and abstract	SM	2024-08-22	Not Eligible
1349	Hazendonk HC et al, 2016	Excluded	Excluded by title and abstract	RA	2024-09-02	Not Eligible
1350	EUCTR2018-002078-27-PL	Excluded	Different population and lack of parametrical estimates for calculating effect size	SM	2024-07-21	Not Eligible
1351	Julia et al, 2023	Excluded	Trial is ongoing	SM	2024-08-13	Not Eligible
1352	Paschke L et al, 2023	Excluded	Excluded by title and abstract	SM	2024-08-13	Not Eligible
1353	TCTR20230710002	Excluded	Excluded by title and abstract	SM	2024-07-22	Not Eligible
1354	NCT05082519	Excluded	Excluded by title and abstract	SM	2024-08-05	Not Eligible
1355	NCT03682211	Excluded	Excluded by title and abstract	SM	2024-08-25	Not Eligible
1356	NCT05391789	Excluded	Excluded by title and abstract	RA	2024-07-28	Not Eligible
1357	ISRCTN32514611	Excluded	Excluded by title and abstract	RA	2024-08-07	Not Eligible
1358	Tauschmann M et al, 2018	Excluded	Excluded by title and abstract	SM	2024-07-26	Not Eligible
1359	Warren JT et al, 2023	Excluded	Excluded by title and abstract	RA	2024-08-20	Not Eligible
1360	Wollenberg A et al, 2021	Excluded	Excluded by title and abstract	SM	2024-09-01	Not Eligible
1361	EUCTR2019-003140-71-DE	Excluded	Excluded by title and abstract	SM	2024-08-30	Not Eligible
1362	Chopra A et al, 2019	Excluded	Excluded by title and abstract	SM	2024-08-30	Not Eligible
1363	NCT05628272	Excluded	Excluded by title and abstract	RA	2024-08-27	Not Eligible
1364	Oh HW et al, 2018	Excluded	Excluded by title and abstract	TR	2024-08-17	Not Eligible
1365	CTRI/2023/03/051153	Excluded	Full text not available	RA	2024-08-10	Not Eligible
1366	Bourke CD et al, 2019	Excluded	Excluded by title and abstract	SM	2024-08-16	Not Eligible
1367	Hagag AA et al, 2019	Excluded	Excluded by title and abstract	SM	2024-08-06	Not Eligible
1368	Bakker N et al, 2020	Excluded	Excluded by title and abstract	RA	2024-07-27	Not Eligible
1369	Gupta S et al, 2014	Excluded	Excluded by title and abstract	CS	2024-07-25	Not Eligible
1370	CTRI/2023/11/060259	Excluded	Excluded by title and abstract	CS	2024-07-27	Not Eligible
1371	Dagnew AF et al, 2019	Excluded	Excluded by title and abstract	RA	2024-07-24	Not Eligible
1372	Hampton K et al, 2017	Excluded	Excluded by title and abstract	SM	2024-07-26	Not Eligible
1373	Davies AJ et al, 2022	Excluded	Excluded by title and abstract	RA	2024-08-06	Not Eligible
1374	Cao SM et al,	Excluded	Excluded by title and abstract	RA	2024-08-13	Not Eligible
1375	NCT03523182	Excluded	Excluded by title and abstract	RA	2024-09-03	Not Eligible
1376	Kato M et al,	Excluded	Excluded by title and abstract	RA	2024-07-21	Not Eligible
1377	Szabolcs P et al, 2023	Excluded	Excluded by title and abstract	SM	2024-07-25	Not Eligible
1378	Luskin MR et al, 2016	Excluded	Excluded by title and abstract	RA	2024-08-27	Not Eligible
1379	Deeks et al, 2016	Excluded	Excluded by title and abstract	RA	2024-08-03	Not Eligible
1380	Eckard AR et al, 2018	Excluded	Excluded by title and abstract	CS	2024-08-30	Not Eligible
1381	Author name not mentioned	Excluded	Excluded by title and abstract	RA	2024-08-07	Not Eligible
1382	Compaore A et al, 2017	Excluded	Excluded by title and abstract	RA	2024-07-21	Not Eligible
1383	NCT05704894	Excluded	Excluded by title and abstract	RA	2024-08-28	Not Eligible
1384	Zhang J et al, 2015	Excluded	Excluded by title and abstract	RA	2024-09-07	Not Eligible
1385	Harrison C et al, 2022	Excluded	Excluded by title and abstract	RA	2024-08-18	Not Eligible
1386	Rucklidge JJ et al, 2019	Excluded	Excluded by title and abstract	RA	2024-08-16	Not Eligible
1387	CTRI/2019/03/018177	Excluded	Excluded by title and abstract	RA	2024-08-30	Not Eligible
1388	NCT03031236	Excluded	Excluded by title and abstract	SM	2024-08-22	Not Eligible
1389	Bizino MB et al, 2021	Excluded	Excluded by title and abstract	RA	2024-07-22	Not Eligible
1390	NCT05957328	Excluded	Results not available	SM	2024-08-31	Not Eligible
1391	Lasocki S et al, 2015	Excluded	Excluded by title and abstract	SM	2024-08-11	Not Eligible
1392	Lalezari S et al, 2014	Excluded	Excluded by title and abstract	SM	2024-08-10	Not Eligible
1393	Abiyu C and Belachew et al, 2020	Excluded	Excluded by title and abstract	SM	2024-08-08	Not Eligible
1394	Liang R et al, 2018	Excluded	Excluded by title and abstract	SM	2024-08-29	Not Eligible
1395	Robb SL et al, 2023	Excluded	Excluded by title and abstract	RA	2024-08-22	Not Eligible
1396	Abdullahi SU et al, 2023	Excluded	Excluded by title and abstract	SM	2024-08-27	Not Eligible
1397	CTRI/2017/03/007985	Excluded	Excluded by title and abstract	RA	2024-08-02	Not Eligible
1398	Giovannoni G et al, 2021	Excluded	Excluded by title and abstract	CS	2024-08-25	Not Eligible
1399	Alkon A et al,	Excluded	Excluded by title and abstract	RA	2024-08-22	Not Eligible
1400	Salloum R et al, 2016	Excluded	Excluded by title and abstract	SM	2024-08-01	Not Eligible
1401	Ojha S et al, 2020	Excluded	Excluded by title and abstract	SM	2024-08-25	Not Eligible
1402	Taghizadeh M and Asemi et al,	Excluded	Excluded by title and abstract	SM	2024-07-24	Not Eligible
1403	Mehta SN et al, 2017	Excluded	Excluded by title and abstract	SM	2024-07-26	Not Eligible
1404	Sigalet DL et al, 2017	Excluded	Excluded by title and abstract	RA	2024-08-08	Not Eligible
1405	ACTRN12618000569202	Excluded	Excluded by title and abstract	RA	2024-08-30	Not Eligible
1406	NCT04132375	Excluded	Excluded by title and abstract	SM	2024-09-05	Not Eligible
1407	Lyu HT et al, 2018	Excluded	Excluded by title and abstract	RA	2024-08-20	Not Eligible
1408	Fahmida U et al, 2015	Excluded	Excluded by title and abstract	RA	2024-08-18	Not Eligible
1409	Godfrey KM et al, 2023	Excluded	Excluded by title and abstract	RA	2024-08-09	Not Eligible
1410	Yang et al, 2014	Excluded	Excluded by title and abstract	TR	2024-08-30	Not Eligible
1411	Alves RD et al, 2014	Excluded	Excluded by title and abstract	SM	2024-09-08	Not Eligible
1412	Haghpanah S et al, 2018	Excluded	Excluded by title and abstract	SM	2024-08-24	Not Eligible
1413	NCT03819530	Excluded	Excluded by title and abstract	RA	2024-08-28	Not Eligible
1414	Tay J et al,	Excluded	Excluded by title and abstract	SM	2024-09-06	Not Eligible
1415	An G et al, 2019	Excluded	Excluded by title and abstract	CS	2024-09-01	Not Eligible
1416	Algeri M et al, 2019	Excluded	Excluded by title and abstract	RA	2024-07-21	Not Eligible
1417	Malhotra P et al, 2014	Excluded	Excluded by title and abstract	SM	2024-08-22	Not Eligible
1418	Yang X et al, 2018	Excluded	Excluded by title and abstract	RA	2024-08-22	Not Eligible
1419	Malagola M et al, 2021	Excluded	Excluded by title and abstract	RA	2024-08-31	Not Eligible
1420	Author name not mentioned	Excluded	Excluded by title and abstract	SM	2024-08-23	Not Eligible
1421	Author name not mentioned	Excluded	Excluded by title and abstract	SM	2024-07-22	Not Eligible
1422	Bohara VV et al, 2014	Excluded	Excluded by title and abstract	RA	2024-08-18	Not Eligible
1423	NCT05867836	Excluded	Excluded by title and abstract	SM	2024-08-15	Not Eligible
1424	Li H et al, 2021	Excluded	Excluded by title and abstract	RA	2024-08-11	Not Eligible
1425	Uhl W et al, 2014	Excluded	Excluded by title and abstract	CS	2024-08-13	Not Eligible
1426	Elshinawy M et al, 2020	Excluded	Excluded by title and abstract	CS	2024-08-30	Not Eligible
1427	Yonemoto Y et al, 2016	Excluded	Excluded by title and abstract	SM	2024-08-24	Not Eligible
1428	NCT03186313	Excluded	Excluded by title and abstract	RA	2024-07-29	Not Eligible
1429	Author name not mentioned	Excluded	Excluded by title and abstract	SM	2024-09-06	Not Eligible
1430	Hu J et al, 2016	Excluded	Excluded by title and abstract	RA	2024-08-21	Not Eligible
1431	Author name not mentioned	Excluded	Excluded by title and abstract	RA	2024-08-12	Not Eligible
1432	Author name not mentioned	Excluded	Excluded by title and abstract	SM	2024-08-30	Not Eligible
1433	NCT03402191	Excluded	Excluded by title and abstract	RA	2024-08-25	Not Eligible
1434	Tiemersma S et al,	Excluded	Excluded by title and abstract	SM	2024-09-03	Not Eligible
1435	Feig DS et al, 2018	Excluded	Excluded by title and abstract	TR	2024-08-05	Not Eligible
1436	Shaddinger BC et al, 2019	Excluded	Excluded by title and abstract	RA	2024-08-23	Not Eligible
1437	Thuraisingam S et al, 2019	Excluded	Excluded by title and abstract	RA	2024-07-25	Not Eligible
1438	Platzbecker U et al,	Excluded	Excluded by title and abstract	SM	2024-08-27	Not Eligible
1439	Wang Y et al,	Excluded	Excluded by title and abstract	RA	2024-07-30	Not Eligible
1440	Selvi M et al, 2022	Excluded	Excluded by title and abstract	RA	2024-08-17	Not Eligible
1441	Wilding JP et al, 2014	Excluded	Excluded by title and abstract	RA	2024-08-15	Not Eligible
1442	Almon P and Elenga et al, 2020	Excluded	Excluded by title and abstract	SM	2024-07-21	Not Eligible
1443	Conroy AL et al, 2018	Excluded	Excluded by title and abstract	SM	2024-07-25	Not Eligible
1444	Linden K et al,	Excluded	Excluded by title and abstract	RA	2024-08-30	Not Eligible
1445	Joshi J et al, 2019	Excluded	Excluded by title and abstract	RA	2024-08-13	Not Eligible
1446	NCT03056625	Excluded	Excluded by title and abstract	RA	2024-08-05	Not Eligible
1447	Davidson MH and Bechtel et al, 2014	Excluded	Excluded by title and abstract	SM	2024-08-12	Not Eligible
1448	NCT02173951	Excluded	Excluded by title and abstract	RA	2024-07-31	Not Eligible
1449	Author name not mentioned	Excluded	Excluded by title and abstract	SM	2024-09-03	Not Eligible
1450	Thabit H et al, 2015	Excluded	Excluded by title and abstract	RA	2024-07-26	Not Eligible
1451	Deeg HJ et al, 2018	Excluded	Excluded by title and abstract	RA	2024-09-05	Not Eligible
1452	Spreafico M et al, 2021	Excluded	Excluded by title and abstract	RA	2024-08-19	Not Eligible
1453	Author name not mentioned	Excluded	Excluded by title and abstract	RA	2024-08-06	Not Eligible
1454	NCT02532790	Excluded	Excluded by title and abstract	SM	2024-08-21	Not Eligible
1455	Inusa B et al,	Excluded	Excluded by title and abstract	RA	2024-08-01	Not Eligible
1456	Zhang N et al, 2015	Excluded	Excluded by title and abstract	RA	2024-09-08	Not Eligible
1457	Viraraghavan VR et al, 2019	Excluded	Excluded by title and abstract	RA	2024-08-01	Not Eligible
1458	Staedke SG et al, 2016	Excluded	Excluded by title and abstract	TR	2024-08-26	Not Eligible
1459	NCT04562766	Excluded	Excluded by title and abstract	SM	2024-08-10	Not Eligible
1460	Author name not mentioned	Excluded	Excluded by title and abstract	SM	2024-08-15	Not Eligible
1461	Aamir M et al, 2016	Excluded	Excluded by title and abstract	SM	2024-08-09	Not Eligible
1462	Popat UR et al, 2018	Excluded	Excluded by title and abstract	SM	2024-07-25	Not Eligible
1463	Spergel JM et al, 2021	Excluded	Excluded by title and abstract	RA	2024-08-01	Not Eligible
1464	Abdallah GEM et al, 2021	Excluded	Excluded by title and abstract	SM	2024-08-09	Not Eligible
1465	Yamazaki T et al, 2017	Excluded	Excluded by title and abstract	RA	2024-08-22	Not Eligible
1466	Wexler DJ et al, 2023	Excluded	Excluded by title and abstract	RA	2024-08-26	Not Eligible
1467	NCT02736409	Excluded	Excluded by title and abstract	RA	2024-08-06	Not Eligible
1468	Durkalec-Michalski K et al, 2019	Excluded	Excluded by title and abstract	RA	2024-07-23	Not Eligible
1469	Britto GR and Augustine et al, 2019	Excluded	Excluded by title and abstract	RA	2024-07-25	Not Eligible
1470	NCT03959085	Excluded	Excluded by title and abstract	SM	2024-08-03	Not Eligible
1471	Zhao Y et al,	Excluded	Excluded by title and abstract	RA	2024-08-02	Not Eligible
1472	NCT02570074	Excluded	Excluded by title and abstract	RA	2024-07-26	Not Eligible
1473	Ahlenstiel-Grunow T et al, 2021	Excluded	Excluded by title and abstract	SM	2024-07-30	Not Eligible
1474	Singh TS et al,	Excluded	Excluded by title and abstract	RA	2024-07-30	Not Eligible
1475	Zajac-Spychala O et al,	Excluded	Excluded by title and abstract	SM	2024-08-05	Not Eligible
1476	Kalra R et al,	Excluded	Excluded by title and abstract	SM	2024-08-22	Not Eligible
1477	Kumaran K et al, 2017	Excluded	Excluded by title and abstract	CS	2024-08-28	Not Eligible
1478	UMIN000031935	Excluded	Excluded by title and abstract	CS	2024-08-19	Not Eligible
1479	Kim DH et al, 2021	Excluded	Excluded by title and abstract	RA	2024-07-24	Not Eligible
1480	Devakumar D et al, 2014	Excluded	Excluded by title and abstract	CS	2024-08-13	Not Eligible
1481	Kheng S et al,	Excluded	Excluded by title and abstract	TR	2024-09-04	Not Eligible
1482	NCT02745249	Excluded	Excluded by title and abstract	SM	2024-09-05	Not Eligible
1483	Heinemann V et al, 2014	Excluded	Excluded by title and abstract	SM	2024-07-21	Not Eligible
1484	Elsayed AH et al, 2022	Excluded	Excluded by title and abstract	RA	2024-08-21	Not Eligible
1485	Sun YQ et al, 2019	Excluded	Excluded by title and abstract	RA	2024-08-14	Not Eligible
1486	PACTR202205899389032	Excluded	Excluded by title and abstract	CS	2024-08-05	Not Eligible
1487	Ding Y et al,	Excluded	Excluded by title and abstract	SM	2024-08-23	Not Eligible
1488	Author name not mentioned	Excluded	Excluded by title and abstract	RA	2024-08-20	Not Eligible
1489	NCT03591471	Excluded	Excluded by title and abstract	RA	2024-07-21	Not Eligible
1490	CTRI/2022/10/046219	Excluded	Excluded by title and abstract	SM	2024-08-03	Not Eligible
1491	Author name not mentioned	Excluded	Excluded by title and abstract	RA	2024-08-16	Not Eligible
1492	Despotovic JM and Bussel et al, 2018	Excluded	Excluded by title and abstract	RA	2024-08-19	Not Eligible
1493	Lakshmi et al, 2016	Excluded	Excluded by title and abstract	RA	2024-08-23	Not Eligible
1494	Author name not mentioned	Excluded	Excluded by title and abstract	SM	2024-07-25	Not Eligible
1495	Wang Z et al, 2018	Excluded	Excluded by title and abstract	RA	2024-09-03	Not Eligible
1496	Author name not mentioned	Excluded	Excluded by title and abstract	RA	2024-09-08	Not Eligible
1497	ISRCTN64925094	Excluded	Excluded by title and abstract	CS	2024-08-08	Not Eligible
1498	Zhong X et al,	Excluded	Excluded by title and abstract	SM	2024-08-18	Not Eligible
1499	Verma K et al, 2014	Excluded	Excluded by title and abstract	SM	2024-08-26	Not Eligible
1500	Steffen KM et al, 2023	Excluded	Excluded by title and abstract	SM	2024-08-30	Not Eligible
1501	Oaks BM et al,	Excluded	Excluded by title and abstract	SM	2024-07-28	Not Eligible
1502	Author name not mentioned	Excluded	Excluded by title and abstract	SM	2024-08-08	Not Eligible
1503	Bhaskaran JK et al, 2019	Excluded	Excluded by title and abstract	SM	2024-09-08	Not Eligible
1504	NCT06073925	Excluded	Excluded by title and abstract	SM	2024-09-02	Not Eligible
1505	NCT03668977	Excluded	Excluded by title and abstract	CS	2024-08-13	Not Eligible
1506	NCT03657771	Excluded	Excluded by title and abstract	SM	2024-09-06	Not Eligible
1507	Teyssier AC et al, 2022	Excluded	Excluded by title and abstract	SM	2024-08-23	Not Eligible
1508	Gamis AS et al, 2014	Excluded	Excluded by title and abstract	SM	2024-08-12	Not Eligible
1509	Melamed IR et al, 2016	Excluded	Excluded by title and abstract	RA	2024-07-21	Not Eligible
1510	NCT02233764	Excluded	Excluded by title and abstract	RA	2024-08-17	Not Eligible
1511	Pfirrmann M et al, 2014	Excluded	Excluded by title and abstract	RA	2024-09-07	Not Eligible
1512	ACTRN12622001429741	Excluded	Excluded by title and abstract	RA	2024-07-26	Not Eligible
1513	Pinkaew S et al,	Excluded	Excluded by title and abstract	RA	2024-08-12	Not Eligible
1514	Jain S et al, 2021	Excluded	Excluded by title and abstract	RA	2024-08-05	Not Eligible
1515	EUCTR2011-004561-33-AT	Excluded	Excluded by title and abstract	TR	2024-08-02	Not Eligible
1516	Chandrasiri UP et al, 2015	Excluded	Excluded by title and abstract	RA	2024-07-30	Not Eligible
1517	Paller AS et al, 2023	Excluded	Excluded by title and abstract	RA	2024-08-24	Not Eligible
1518	CTRI/2023/09/057549	Excluded	Excluded by title and abstract	SM	2024-08-15	Not Eligible
1519	Shahid M et al, 2015	Excluded	Excluded by title and abstract	SM	2024-07-28	Not Eligible
1520	Noorbala MT et al,	Excluded	Excluded by title and abstract	RA	2024-08-21	Not Eligible
1521	Hankins JS et al, 2023	Excluded	Excluded by title and abstract	RA	2024-07-31	Not Eligible
1522	Na M et al, 2016	Excluded	Excluded by title and abstract	RA	2024-08-11	Not Eligible
1523	Carol H et al, 2015	Excluded	Excluded by title and abstract	SM	2024-08-31	Not Eligible
1524	Wessells KR et al, 2018	Excluded	Excluded by title and abstract	RA	2024-08-09	Not Eligible
1525	Mananga M-J et al, 2015	Excluded	Excluded by title and abstract	TR	2024-08-04	Not Eligible
1526	Holmberg LA et al, 2020	Excluded	Excluded by title and abstract	SM	2024-09-06	Not Eligible
1527	Author name not mentioned	Excluded	Excluded by title and abstract	RA	2024-07-31	Not Eligible
1528	Sung L et al, 2016	Excluded	Excluded by title and abstract	RA	2024-09-07	Not Eligible
1529	Al-Biltagi MA et al,	Excluded	Excluded by title and abstract	SM	2024-08-11	Not Eligible
1530	Author name not mentioned	Excluded	Excluded by title and abstract	SM	2024-08-22	Not Eligible
1531	Ding Y et al,	Excluded	Excluded by title and abstract	CS	2024-08-30	Not Eligible
1532	Yamamoto S et al, 2017	Excluded	Excluded by title and abstract	RA	2024-09-03	Not Eligible
1533	Li S et al,	Excluded	Excluded by title and abstract	SM	2024-08-18	Not Eligible
1534	EUCTR2020-000874-92-PL	Excluded	Excluded by title and abstract	SM	2024-08-17	Not Eligible
1535	Rucklidge JJ et al,	Excluded	Excluded by title and abstract	SM	2024-07-24	Not Eligible
1536	Author name not mentioned	Excluded	Excluded by title and abstract	SM	2024-08-16	Not Eligible
1537	NCT03779854	Excluded	Excluded by title and abstract	SM	2024-08-13	Not Eligible
1538	Silva-Pinto AC et al,	Excluded	Excluded by title and abstract	SM	2024-08-09	Not Eligible
1539	Cerchione C et al, 2016	Excluded	Excluded by title and abstract	SM	2024-08-28	Not Eligible
1540	Author name not mentioned	Excluded	Excluded by title and abstract	RA	2024-08-01	Not Eligible
1541	Yardley JE et al,	Excluded	Excluded by title and abstract	RA	2024-08-02	Not Eligible
1542	Sun Q et al, 2019	Excluded	Excluded by title and abstract	RA	2024-08-09	Not Eligible
1543	Sakura T et al, 2018	Excluded	Excluded by title and abstract	SM	2024-08-17	Not Eligible
1544	SLCTR/2020/009	Excluded	Excluded by title and abstract	RA	2024-08-18	Not Eligible
1545	CTRI/2019/03/018322	Excluded	Excluded by title and abstract	SM	2024-07-24	Not Eligible
1546	Xuan L et al, 2023	Excluded	Excluded by title and abstract	RA	2024-08-07	Not Eligible
1547	Haidari F et al, 2018	Excluded	Excluded by title and abstract	TR	2024-07-21	Not Eligible
1548	Dellgren G et al, 2024	Excluded	Excluded by title and abstract	TR	2024-08-10	Not Eligible
1549	Sheikhy A et al, 2022	Excluded	Excluded by title and abstract	RA	2024-08-30	Not Eligible
1550	Finkelstein JL et al, 2017	Excluded	Excluded by title and abstract	RA	2024-07-29	Not Eligible
1551	NCT02857023	Excluded	Excluded by title and abstract	RA	2024-07-29	Not Eligible
1552	Author name not mentioned	Excluded	Excluded by title and abstract	SM	2024-09-08	Not Eligible
1553	Sun M et al, 2016	Excluded	Excluded by title and abstract	SM	2024-08-09	Not Eligible
1554	Kalayjian RC et al, 2018	Excluded	Excluded by title and abstract	RA	2024-08-10	Not Eligible
1555	Cavan DA et al, 2014	Excluded	Excluded by title and abstract	RA	2024-09-08	Not Eligible
1556	EUCTR2015-002034-47-GB	Excluded	Excluded by title and abstract	SM	2024-09-03	Not Eligible
1557	NCT04137354	Excluded	Excluded by title and abstract	RA	2024-08-11	Not Eligible
1558	Zhao YL et al, 2021	Excluded	Excluded by title and abstract	CS	2024-08-03	Not Eligible
1559	Buteau JP et al, 2022	Excluded	Excluded by title and abstract	SM	2024-08-25	Not Eligible
1560	NCT03939637	Excluded	Excluded by title and abstract	RA	2024-08-04	Not Eligible
1561	NCT04959578	Excluded	Excluded by title and abstract	RA	2024-07-26	Not Eligible
1562	Abrahamse-Berkeveld M et al,	Excluded	Excluded by title and abstract	SM	2024-07-30	Not Eligible
1563	Wong JC et al, 2017	Excluded	Excluded by title and abstract	RA	2024-08-12	Not Eligible
1564	ISRCTN12427150	Excluded	Excluded by title and abstract	RA	2024-08-18	Not Eligible
1565	Robertson CL et al, 2019	Excluded	Excluded by title and abstract	RA	2024-09-03	Not Eligible
1566	Bevers N et al, 2023	Excluded	Excluded by title and abstract	SM	2024-08-25	Not Eligible
1567	Pezzi A et al,	Excluded	Excluded by title and abstract	SM	2024-09-01	Not Eligible
1568	Statler A et al, 2015	Excluded	Excluded by title and abstract	SM	2024-07-21	Not Eligible
1569	NCT04364269	Excluded	Excluded by title and abstract	RA	2024-08-31	Not Eligible
1570	Author name not mentioned	Excluded	Excluded by title and abstract	CS	2024-07-30	Not Eligible
1571	Amarilyo G et al, 2014	Excluded	Excluded by title and abstract	RA	2024-09-05	Not Eligible
1572	NCT06143124	Excluded	Excluded by title and abstract	RA	2024-08-12	Not Eligible
1573	Vu T et al, 2021	Excluded	Excluded by title and abstract	RA	2024-08-01	Not Eligible
1574	Libuda L et al, 2018	Excluded	Excluded by title and abstract	RA	2024-08-29	Not Eligible
1575	Author name not mentioned	Excluded	Excluded by title and abstract	RA	2024-09-02	Not Eligible
1576	Perin J et al, 2018	Excluded	Excluded by title and abstract	SM	2024-08-12	Not Eligible
1577	Kiguchi T et al, 2019	Excluded	Excluded by title and abstract	CS	2024-08-13	Not Eligible
1578	Pandolfo M et al,	Excluded	Excluded by title and abstract	RA	2024-07-31	Not Eligible
1579	Pemmaraju N et al, 2016	Excluded	Excluded by title and abstract	RA	2024-08-22	Not Eligible
1580	NCT03615924	Excluded	Excluded by title and abstract	RA	2024-08-12	Not Eligible
1581	DRKS00017068	Excluded	Excluded by title and abstract	SM	2024-09-01	Not Eligible
1582	Mezger K et al, 2022	Excluded	Excluded by title and abstract	SM	2024-07-21	Not Eligible
1583	Jovanovic J et al, 2019	Excluded	Excluded by title and abstract	TR	2024-08-23	Not Eligible
1584	Yu Y et al, 2020	Excluded	Excluded by title and abstract	SM	2024-08-01	Not Eligible
1585	Wilding JP et al, 2015	Excluded	Excluded by title and abstract	TR	2024-09-05	Not Eligible
1586	Author name not mentioned	Excluded	Excluded by title and abstract	SM	2024-08-25	Not Eligible
1587	Mancuso ME et al, 2021	Excluded	Excluded by title and abstract	SM	2024-09-04	Not Eligible
1588	NCT06317662	Excluded	Excluded by title and abstract	RA	2024-08-04	Not Eligible
1589	Lancia De Beaumais et al, 2017	Excluded	Excluded by title and abstract	RA	2024-08-16	Not Eligible
1590	Das N et al, 2022	Excluded	Excluded by title and abstract	RA	2024-07-21	Not Eligible
1591	NCT04912869	Excluded	Excluded by title and abstract	RA	2024-09-07	Not Eligible
1592	IRCT20200728048243N1	Excluded	Excluded by title and abstract	RA	2024-07-26	Not Eligible
1593	Russell N et al, 2018	Excluded	Excluded by title and abstract	RA	2024-07-28	Not Eligible
1594	Chen K et al,	Excluded	Excluded by title and abstract	RA	2024-08-23	Not Eligible
1595	Ehrlich LA et al, 2017	Excluded	Excluded by title and abstract	SM	2024-08-11	Not Eligible
1596	Antillon FG et al,	Excluded	Excluded by title and abstract	RA	2024-08-15	Not Eligible
1597	Jumirah and Lubis et al, 2018	Excluded	Excluded by title and abstract	RA	2024-08-06	Not Eligible
1598	ISRCTN16800789	Excluded	Excluded by title and abstract	SM	2024-07-31	Not Eligible
1599	ACTRN12617000660381	Excluded	Excluded by title and abstract	SM	2024-07-28	Not Eligible
1600	Mokhtar GM et al, 2016	Excluded	Excluded by title and abstract	RA	2024-07-28	Not Eligible
1601	NCT04844099	Excluded	Excluded by title and abstract	RA	2024-08-26	Not Eligible
1602	Japakasetr S et al, 2016	Excluded	Excluded by title and abstract	RA	2024-08-27	Not Eligible
1603	Uysal Y et al, 2014	Excluded	Excluded by title and abstract	SM	2024-08-19	Not Eligible
1604	Kirkham B et al, 2016	Excluded	Excluded by title and abstract	SM	2024-09-04	Not Eligible
1605	CTRI/2017/12/010959	Excluded	Excluded by title and abstract	CS	2024-09-04	Not Eligible
1606	NCT05770544	Excluded	Excluded by title and abstract	RA	2024-08-16	Not Eligible
1607	Morotti F et al, 2021	Excluded	Excluded by title and abstract	SM	2024-07-23	Not Eligible
1608	Dasyam N et al, 2023	Excluded	Excluded by title and abstract	SM	2024-08-10	Not Eligible
1609	Cheney J et al,	Excluded	Excluded by title and abstract	SM	2024-07-28	Not Eligible
1610	Bjermer L et al,	Excluded	Excluded by title and abstract	SM	2024-08-11	Not Eligible
1611	NCT05092724	Excluded	Excluded by title and abstract	RA	2024-08-25	Not Eligible
1612	ACTRN12621001239853	Excluded	Excluded by title and abstract	SM	2024-08-03	Not Eligible
1613	Bertrand E et al, 2023	Excluded	Excluded by title and abstract	RA	2024-08-10	Not Eligible
1614	CTRI/2022/10/046380	Excluded	Excluded by title and abstract	RA	2024-08-28	Not Eligible
1615	NCT04401267	Excluded	Excluded by title and abstract	RA	2024-08-25	Not Eligible
1616	Chiaretti S et al, 2021	Excluded	Excluded by title and abstract	CS	2024-08-23	Not Eligible
1617	Wang R et al,	Excluded	Excluded by title and abstract	RA	2024-07-24	Not Eligible
1618	Tuncay P et al, 2018	Excluded	Excluded by title and abstract	RA	2024-08-16	Not Eligible
1619	Picardi M et al, 2019	Excluded	Excluded by title and abstract	TR	2024-08-14	Not Eligible
1620	Hartman L et al,	Excluded	Excluded by title and abstract	CS	2024-08-26	Not Eligible
1621	Pierce D et al, 2015	Excluded	Excluded by title and abstract	RA	2024-08-30	Not Eligible
1622	Sil S et al, 2022	Excluded	Excluded by title and abstract	RA	2024-08-10	Not Eligible
1623	Ismail BA et al, 2022	Excluded	Excluded by title and abstract	RA	2024-08-14	Not Eligible
1624	FitzGerald JM et al, 2018	Excluded	Excluded by title and abstract	RA	2024-08-28	Not Eligible
1625	Sekimizu M et al, 2018	Excluded	Excluded by title and abstract	SM	2024-08-22	Not Eligible
1626	Zhang XJ et al,	Excluded	Excluded by title and abstract	RA	2024-07-24	Not Eligible
1627	NCT02721420	Excluded	Excluded by title and abstract	SM	2024-07-25	Not Eligible
1628	Calegaro J et al,	Excluded	Excluded by title and abstract	SM	2024-08-01	Not Eligible
1629	ACTRN12623000439640	Excluded	Excluded by title and abstract	SM	2024-07-27	Not Eligible
1630	EUCTR2004-001756-36-BE	Excluded	Excluded by title and abstract	CS	2024-08-16	Not Eligible
1631	EUCTR2021-003825-31-HU	Excluded	Excluded by title and abstract	RA	2024-08-22	Not Eligible
1632	Ruel TD et al, 2014	Excluded	Excluded by title and abstract	SM	2024-07-26	Not Eligible
1633	Perfetti R et al, 2023	Excluded	Excluded by title and abstract	RA	2024-09-02	Not Eligible
1634	Shukla A et al, 2018	Excluded	Excluded by title and abstract	SM	2024-08-13	Not Eligible
1635	ACTRN12617001273370	Excluded	Excluded by title and abstract	RA	2024-08-15	Not Eligible
1636	Tarantino MD et al, 2020	Excluded	Excluded by title and abstract	RA	2024-07-21	Not Eligible
1637	Mori M et al, 2018	Excluded	Excluded by title and abstract	CS	2024-08-07	Not Eligible
1638	Furzer BJ et al,	Excluded	Excluded by title and abstract	RA	2024-08-23	Not Eligible
1639	PER-014-16	Excluded	Excluded by title and abstract	SM	2024-07-30	Not Eligible
1640	Gebremariam AD et al, 2019	Excluded	Excluded by title and abstract	RA	2024-08-28	Not Eligible
1641	Day ME et al,	Excluded	Excluded by title and abstract	RA	2024-08-27	Not Eligible
1642	PER-058-15	Excluded	Excluded by title and abstract	SM	2024-09-08	Not Eligible
1643	Kimberlin DW et al, 2015	Excluded	Excluded by title and abstract	SM	2024-09-03	Not Eligible
1644	NCT05831176	Excluded	Excluded by title and abstract	CS	2024-08-14	Not Eligible
1645	Heeringa JJ et al, 2018	Excluded	Excluded by title and abstract	RA	2024-08-22	Not Eligible
1646	Narayanaswamy M et al, 2023	Excluded	Excluded by title and abstract	SM	2024-08-16	Not Eligible
1647	ACTRN12621000663853	Excluded	Excluded by title and abstract	RA	2024-09-04	Not Eligible
1648	Author name not mentioned	Excluded	Excluded by title and abstract	SM	2024-08-30	Not Eligible
1649	NCT05895032	Excluded	Excluded by title and abstract	RA	2024-07-25	Not Eligible
1650	Author name not mentioned	Excluded	Excluded by title and abstract	CS	2024-07-22	Not Eligible
1651	Schmidt DE et al, 2019	Excluded	Excluded by title and abstract	RA	2024-08-12	Not Eligible
1652	Hofmans M et al, 2019	Excluded	Excluded by title and abstract	RA	2024-09-05	Not Eligible
1653	CTRI/2019/05/019077	Excluded	Excluded by title and abstract	SM	2024-09-06	Not Eligible
1654	NCT06293677	Excluded	Excluded by title and abstract	CS	2024-08-21	Not Eligible
1655	NCT03156725	Excluded	Excluded by title and abstract	RA	2024-08-17	Not Eligible
1656	Bouts A and Middelkamp-Hup et al, 2016	Excluded	Excluded by title and abstract	RA	2024-08-07	Not Eligible
1657	NCT02152150	Excluded	Excluded by title and abstract	RA	2024-08-03	Not Eligible
1658	EUCTR2014-001291-56-GB	Excluded	Excluded by title and abstract	CS	2024-08-24	Not Eligible
1659	Andersson BS et al, 2022	Excluded	Excluded by title and abstract	RA	2024-07-31	Not Eligible
1660	Ocansey ME et al,	Excluded	Excluded by title and abstract	RA	2024-09-04	Not Eligible
1661	ACTRN12622000195752	Excluded	Excluded by title and abstract	RA	2024-08-23	Not Eligible
1662	NCT03690583	Excluded	Excluded by title and abstract	SM	2024-08-25	Not Eligible
1663	NCT04092517	Excluded	Excluded by title and abstract	SM	2024-08-29	Not Eligible
1664	NCT04753697	Excluded	Excluded by title and abstract	RA	2024-08-17	Not Eligible
1665	NCT02675140	Excluded	Excluded by title and abstract	RA	2024-08-20	Not Eligible
1666	NCT04954326	Excluded	Excluded by title and abstract	SM	2024-08-01	Not Eligible
1667	NCT03178643	Excluded	Excluded by title and abstract	RA	2024-08-19	Not Eligible
1668	NCT03256123	Excluded	Excluded by title and abstract	SM	2024-09-01	Not Eligible
1669	Liang D-C et al, 2015	Excluded	Excluded by title and abstract	SM	2024-08-01	Not Eligible
1670	Guzman-Rivero M et al,	Excluded	Excluded by title and abstract	SM	2024-07-25	Not Eligible
1671	Diallo S et al, 2023	Excluded	Excluded by title and abstract	SM	2024-09-06	Not Eligible
1672	Maahs DM et al, 2014	Excluded	Excluded by title and abstract	SM	2024-09-04	Not Eligible
1673	PACTR202008836432905	Excluded	Excluded by title and abstract	RA	2024-07-27	Not Eligible
1674	Author name not mentioned	Excluded	Excluded by title and abstract	RA	2024-07-25	Not Eligible
1675	Salenius M et al,	Excluded	Excluded by title and abstract	RA	2024-08-26	Not Eligible
1676	Chavan A et al, 2019	Excluded	Excluded by title and abstract	SM	2024-08-25	Not Eligible
1677	Gupta S et al, 2022	Excluded	Excluded by title and abstract	RA	2024-07-29	Not Eligible
1678	CTRI/2021/09/036588	Excluded	Excluded by title and abstract	RA	2024-08-30	Not Eligible
1679	Liu XM et al,	Excluded	Excluded by title and abstract	SM	2024-08-01	Not Eligible
1680	NCT04764955	Excluded	Excluded by title and abstract	RA	2024-09-08	Not Eligible
1681	Eriksen KG et al, 2017	Excluded	Excluded by title and abstract	RA	2024-08-30	Not Eligible
1682	Reyna-Figueroa J et al, 2019	Excluded	Excluded by title and abstract	SM	2024-08-17	Not Eligible
1683	Bar-Natan M and Hoffman et al, 2020	Excluded	Excluded by title and abstract	RA	2024-08-15	Not Eligible
1684	Compaore A et al, 2014	Excluded	Excluded by title and abstract	RA	2024-08-27	Not Eligible
1685	Vivas D et al, 2015	Excluded	Excluded by title and abstract	TR	2024-08-16	Not Eligible
1686	Phillips CL et al, 2020	Excluded	Excluded by title and abstract	SM	2024-09-01	Not Eligible
1687	NCT04273997	Excluded	Excluded by title and abstract	SM	2024-08-04	Not Eligible
1688	EUCTR2015-000208-25-PL	Excluded	Excluded by title and abstract	SM	2024-08-01	Not Eligible
1689	NCT03640377	Excluded	Excluded by title and abstract	RA	2024-09-06	Not Eligible
1690	EUCTR2021-000127-12-SE	Excluded	Excluded by title and abstract	RA	2024-08-11	Not Eligible
1691	Getz KD et al,	Excluded	Excluded by title and abstract	SM	2024-08-27	Not Eligible
1692	Hill JA et al, 2020	Excluded	Excluded by title and abstract	TR	2024-08-31	Not Eligible
1693	NCT02029742	Excluded	Excluded by title and abstract	RA	2024-09-06	Not Eligible
1694	Falade CO et al, 2014	Excluded	Excluded by title and abstract	TR	2024-09-07	Not Eligible
1695	Author name not mentioned	Excluded	Excluded by title and abstract	SM	2024-07-21	Not Eligible
1696	Zhang M et al, 2021	Excluded	Excluded by title and abstract	RA	2024-07-22	Not Eligible
1697	NCT04859218	Excluded	Excluded by title and abstract	SM	2024-07-23	Not Eligible
1698	EUCTR2017-004045-25-GB	Excluded	Excluded by title and abstract	TR	2024-08-28	Not Eligible
1699	Elshinawy M et al, 2020	Excluded	Excluded by title and abstract	RA	2024-08-31	Not Eligible
1700	McDonald CM et al, 2022	Excluded	Excluded by title and abstract	SM	2024-08-06	Not Eligible
1701	CTRI/2022/09/045157	Excluded	Excluded by title and abstract	RA	2024-08-31	Not Eligible
1702	Ghanem MA et al, 2020	Excluded	Excluded by title and abstract	RA	2024-09-04	Not Eligible
1703	NCT02483156	Excluded	Excluded by title and abstract	RA	2024-08-22	Not Eligible
1704	Kamphuis M et al, 2016	Excluded	Excluded by title and abstract	RA	2024-07-27	Not Eligible
1705	PACTR202002763901803	Excluded	Excluded by title and abstract	SM	2024-09-06	Not Eligible
1706	EUCTR2014-000313-31-DE	Excluded	Excluded by title and abstract	SM	2024-08-16	Not Eligible
1707	NCT03703674	Excluded	Excluded by title and abstract	RA	2024-08-14	Not Eligible
1708	NCT02961218	Excluded	Excluded by title and abstract	RA	2024-07-30	Not Eligible
1709	NCT04014855	Excluded	Results not available	SM	2024-08-05	Not Eligible
1710	Versluijs AB et al, 2022	Excluded	Excluded by title and abstract	SM	2024-07-28	Not Eligible
1711	Murnane PM et al, 2017	Excluded	Excluded by title and abstract	SM	2024-08-12	Not Eligible
1712	Compaore A et al, 2018	Excluded	Excluded as it is a qualitative study	SM	2024-08-01	Not Eligible
1713	ACTRN12621000400864	Excluded	Excluded by title and abstract	RA	2024-08-06	Not Eligible
1714	EUCTR2015-000464-34-GB	Excluded	Excluded by title and abstract	TR	2024-07-22	Not Eligible
1715	ISRCTN16961836	Excluded	Excluded by title and abstract	RA	2024-08-19	Not Eligible
1716	Wu K et al, 2015	Excluded	Excluded by title and abstract	SM	2024-09-04	Not Eligible
1717	NCT04456387	Excluded	Excluded by title and abstract	RA	2024-07-25	Not Eligible
1718	Zysk B et al, 2020	Excluded	Excluded by title and abstract	RA	2024-07-24	Not Eligible
1719	Venkatraman R et al, 2015	Excluded	Excluded by title and abstract	SM	2024-08-05	Not Eligible
1720	Abraham A et al, 2017	Excluded	Excluded by title and abstract	RA	2024-08-13	Not Eligible
1721	Liu LP et al, 2020	Excluded	Excluded by title and abstract	TR	2024-07-26	Not Eligible
1722	Mikkelsen TS et al, 2014	Excluded	Excluded by title and abstract	RA	2024-08-28	Not Eligible
1723	Mehdizadeh M et al,	Excluded	Excluded by title and abstract	SM	2024-07-21	Not Eligible
1724	Utriainen P et al, 2021	Excluded	Excluded by title and abstract	RA	2024-08-17	Not Eligible
1725	Meng Y et al, 2016	Excluded	Excluded by title and abstract	CS	2024-07-21	Not Eligible
1726	Ge W et al, 2014	Excluded	Excluded by title and abstract	SM	2024-07-28	Not Eligible
1727	NCT03643276	Excluded	Excluded by title and abstract	RA	2024-07-28	Not Eligible
1728	EUCTR2018-003297-27-DE	Excluded	Excluded by title and abstract	SM	2024-08-22	Not Eligible
1729	Dai SS and Zhou et al, 2020	Excluded	Excluded by title and abstract	SM	2024-08-21	Not Eligible
1730	CTRI/2019/05/018911	Excluded	Excluded by title and abstract	CS	2024-09-03	Not Eligible
1731	IRCT201504042639N15	Excluded	Excluded by title and abstract	SM	2024-08-31	Not Eligible
1732	Ladenstein R et al, 2016	Excluded	Excluded by title and abstract	RA	2024-07-28	Not Eligible
1733	Chathurangana P et al,	Excluded	Excluded by title and abstract	RA	2024-08-12	Not Eligible
1734	Galstian GM et al, 2014	Excluded	Excluded by title and abstract	SM	2024-07-25	Not Eligible
1735	Bwakura-Dangarembizi M et al,	Excluded	Excluded by title and abstract	SM	2024-07-26	Not Eligible
1736	Stelle et al, 2021	Excluded	Results not available	SM	2024-08-24	Not Eligible
1737	Author name not mentioned	Excluded	Excluded by title and abstract	SM	2024-09-04	Not Eligible
1738	Isbister GK et al, 2017	Excluded	Excluded by title and abstract	RA	2024-08-04	Not Eligible
1739	Joubert M et al, 2016	Excluded	Excluded by title and abstract	RA	2024-08-27	Not Eligible
1740	Burnett AK et al, 2015	Excluded	Excluded by title and abstract	RA	2024-08-31	Not Eligible
1741	ACTRN12620000663954	Excluded	Excluded by title and abstract	RA	2024-08-30	Not Eligible
1742	Parihar SS et al, 2023	Excluded	Excluded by title and abstract	RA	2024-07-31	Not Eligible
1743	ACTRN12623000075684	Excluded	Excluded by title and abstract	SM	2024-08-30	Not Eligible
1744	Pigneux A et al, 2022	Excluded	Excluded by title and abstract	CS	2024-08-28	Not Eligible
1745	ISRCTN10324656	Excluded	Excluded by title and abstract	SM	2024-07-30	Not Eligible
1746	Ullah MB et al, 2019	Excluded	Excluded by title and abstract	SM	2024-08-25	Not Eligible
1747	NCT03544671	Excluded	Excluded by title and abstract	RA	2024-08-10	Not Eligible
1748	NCT02422953	Excluded	Excluded by title and abstract	SM	2024-07-27	Not Eligible
1749	Zeitler P et al, 2015	Excluded	Excluded by title and abstract	RA	2024-08-15	Not Eligible
1750	NCT02374619	Excluded	Excluded by title and abstract	CS	2024-08-18	Not Eligible
1751	Dhabangi A et al,	Excluded	Excluded by title and abstract	RA	2024-07-29	Not Eligible
1752	EUCTR2011-000212-25-Outside-EU/EEA	Excluded	Excluded by title and abstract	SM	2024-07-21	Not Eligible
1753	Wollenberg A et al, 2021	Excluded	Excluded by title and abstract	RA	2024-08-17	Not Eligible
1754	NCT03577691	Excluded	Excluded by title and abstract	TR	2024-08-27	Not Eligible
1755	Taveras EM et al, 2014	Excluded	Excluded by title and abstract	RA	2024-08-24	Not Eligible
1756	Fanasony C et al,	Excluded	Excluded by title and abstract	SM	2024-07-28	Not Eligible
1757	NCT02933333	Excluded	Excluded by title and abstract	SM	2024-08-01	Not Eligible
1758	Rojita M et al,	Excluded	Excluded by title and abstract	SM	2024-08-28	Not Eligible
1759	Orvain C et al,	Excluded	Excluded by title and abstract	RA	2024-07-28	Not Eligible
1760	Grainger JD et al, 2019	Excluded	Excluded by title and abstract	SM	2024-09-07	Not Eligible
1761	Cardinal M et al, 2018	Excluded	Excluded by title and abstract	RA	2024-09-02	Not Eligible
1762	Arnold LE and Jensen et al, 2022	Excluded	Excluded by title and abstract	RA	2024-08-21	Not Eligible
1763	CTRI/2021/12/038775	Excluded	Excluded by title and abstract	SM	2024-08-13	Not Eligible
1764	Barakat R et al, 2015	Excluded	Excluded by title and abstract	RA	2024-08-15	Not Eligible
1765	Sheehan WJ et al, 2020	Excluded	Excluded by title and abstract	RA	2024-09-03	Not Eligible
1766	Awidi A et al, 2017	Excluded	Excluded by title and abstract	RA	2024-09-04	Not Eligible
1767	EUCTR2014-003806-33-GR	Excluded	Excluded by title and abstract	RA	2024-08-08	Not Eligible
1768	EUCTR2016-001767-37-NL	Excluded	Excluded by title and abstract	RA	2024-08-21	Not Eligible
1769	Dai WJ et al, 2015	Excluded	Excluded by title and abstract	RA	2024-07-31	Not Eligible
1770	Koonyosying P et al,	Excluded	Excluded by title and abstract	RA	2024-07-23	Not Eligible
1771	Chen CJ et al, 2019	Excluded	Excluded by title and abstract	RA	2024-08-13	Not Eligible
1772	EUCTR2020-003194-22-FR	Excluded	Excluded by title and abstract	RA	2024-09-06	Not Eligible
1773	NCT03176849	Excluded	Excluded by title and abstract	RA	2024-09-05	Not Eligible
1774	Wiegand J et al, 2017	Excluded	Excluded by title and abstract	SM	2024-09-04	Not Eligible
1775	Jackson DJ and Bacharier et al, 2021	Excluded	Excluded by title and abstract	RA	2024-08-25	Not Eligible
1776	Artavia-Mora L et al, 2020	Excluded	Excluded by title and abstract	SM	2024-07-28	Not Eligible
1777	EUCTR2019-004225-24-GB and EUCTR2019-004224-38-HU	Excluded	Excluded by title and abstract	RA	2024-08-08	Not Eligible
1778	Mikulic N et al, 2020	Excluded	Excluded by title and abstract	RA	2024-09-02	Not Eligible
1779	Bagchus WM et al, 2015	Excluded	Excluded by title and abstract	RA	2024-08-09	Not Eligible
1780	NCT03893045	Excluded	Excluded by title and abstract	SM	2024-08-28	Not Eligible
1781	Lorusso D et al,	Excluded	Excluded by title and abstract	RA	2024-08-16	Not Eligible
1782	EUCTR2019-004225-24-Outside-EU/EEA and EUCTR2019-004224-38-Outside-EU/EEA	Excluded	Excluded by title and abstract	SM	2024-08-30	Not Eligible
1783	Silverberg JI et al, 2022	Excluded	Excluded by title and abstract	RA	2024-08-20	Not Eligible
1784	Bachner T et al, 2016	Excluded	Excluded by title and abstract	RA	2024-08-06	Not Eligible
1785	Dongming L et al, 2016	Excluded	Excluded by title and abstract	RA	2024-08-18	Not Eligible
1786	NCT02294240	Excluded	Excluded by title and abstract	RA	2024-08-20	Not Eligible
1787	Melvin AJ et al, 2017	Excluded	Excluded by title and abstract	RA	2024-07-28	Not Eligible
1788	Abeyagunawardena AS et al, 2017	Excluded	Excluded by title and abstract	RA	2024-08-06	Not Eligible
1789	Zimran A et al,	Excluded	Excluded by title and abstract	RA	2024-08-08	Not Eligible
1790	John M et al,	Excluded	Excluded by title and abstract	SM	2024-08-24	Not Eligible
1791	Andre MC et al, 2024	Excluded	Excluded by title and abstract	RA	2024-07-21	Not Eligible
1792	Comi G et al, 2017	Excluded	Excluded by title and abstract	SM	2024-09-04	Not Eligible
1793	Marietta M et al,	Excluded	Excluded by title and abstract	SM	2024-08-26	Not Eligible
1794	Cercamondi CI et al, 2016	Excluded	Excluded by title and abstract	SM	2024-08-30	Not Eligible
1795	Vermersch P et al, 2022	Excluded	Excluded by title and abstract	CS	2024-09-04	Not Eligible
1796	NCT04250428	Excluded	Excluded by title and abstract	SM	2024-08-06	Not Eligible
1797	NCT04170348	Excluded	Excluded by title and abstract	CS	2024-08-12	Not Eligible
1798	Ma J et al, 2024	Excluded	Excluded by title and abstract	RA	2024-07-22	Not Eligible
1799	Author name not mentioned	Excluded	Excluded by title and abstract	RA	2024-08-27	Not Eligible
1800	Field JJ et al, 2017	Excluded	Excluded by title and abstract	TR	2024-08-27	Not Eligible
1801	NCT03768869	Excluded	Excluded by title and abstract	SM	2024-08-08	Not Eligible
1802	RBR-2x8wqc	Excluded	Excluded by title and abstract	RA	2024-08-22	Not Eligible
1803	Jackson DJ et al, 2022	Excluded	Excluded by title and abstract	TR	2024-08-09	Not Eligible
1804	Vieira KA et al, 2018	Excluded	Excluded by title and abstract	SM	2024-07-27	Not Eligible
1805	ACTRN12618001993280	Excluded	Excluded by title and abstract	SM	2024-07-30	Not Eligible
1806	Titkov et al,	Excluded	Excluded by title and abstract	SM	2024-08-14	Not Eligible
1807	Johnson S et al, 2022	Excluded	Excluded by title and abstract	RA	2024-07-29	Not Eligible
1808	Wu D et al,	Excluded	Excluded by title and abstract	SM	2024-08-29	Not Eligible
1809	Curtis LM et al, 2021	Excluded	Excluded by title and abstract	RA	2024-09-05	Not Eligible
1810	CTRI/2020/03/023944	Excluded	Excluded by title and abstract	RA	2024-07-26	Not Eligible
1811	CTRI/2017/10/010037	Excluded	Excluded by title and abstract	SM	2024-08-03	Not Eligible
1812	NCT05083312	Excluded	Excluded by title and abstract	RA	2024-08-22	Not Eligible
1813	Bellanti F et al,	Excluded	Excluded by title and abstract	RA	2024-07-24	Not Eligible
1814	Chang YH et al,	Excluded	Excluded by title and abstract	SM	2024-08-23	Not Eligible
1815	EUCTR2013-004704-19-GB	Excluded	Excluded by title and abstract	SM	2024-08-16	Not Eligible
1816	Garaventa A et al, 2018	Excluded	Excluded by title and abstract	RA	2024-08-15	Not Eligible
1817	Author name not mentioned	Excluded	Excluded by title and abstract	RA	2024-09-02	Not Eligible
1818	Palisaitis E et al, 2020	Excluded	Excluded by title and abstract	SM	2024-08-19	Not Eligible
1819	El-Shanshory M et al, 2015	Excluded	Excluded by title and abstract	CS	2024-08-24	Not Eligible
1820	EUCTR2015-002041-59-DE and EUCTR2015-003992-30-DE	Excluded	Excluded by title and abstract	SM	2024-09-05	Not Eligible
1821	NCT04737850	Excluded	Excluded by title and abstract	SM	2024-08-12	Not Eligible
1822	Tahir A et al, 2021	Excluded	Excluded by title and abstract	RA	2024-08-05	Not Eligible
1823	Tierens A et al, 2016	Excluded	Excluded by title and abstract	SM	2024-08-04	Not Eligible
1824	CTRI/2019/03/017954	Excluded	Excluded by title and abstract	SM	2024-08-13	Not Eligible
1825	NCT03754543	Excluded	Excluded by title and abstract	SM	2024-07-26	Not Eligible
1826	Jin X Q et al,	Excluded	Excluded by title and abstract	TR	2024-08-29	Not Eligible
1827	NCT06042699	Excluded	Excluded by title and abstract	SM	2024-08-30	Not Eligible
1828	Woods A et al,	Excluded	Excluded by title and abstract	TR	2024-08-28	Not Eligible
1829	NCT03647852	Excluded	Excluded by title and abstract	RA	2024-08-19	Not Eligible
1830	NCT04621916	Excluded	Excluded by title and abstract	RA	2024-08-14	Not Eligible
1831	Author name not mentioned	Excluded	Excluded by title and abstract	RA	2024-08-25	Not Eligible
1832	Ahbap E et al, 2016	Excluded	Excluded by title and abstract	SM	2024-08-24	Not Eligible
1833	Wang Y et al, 2017	Excluded	Excluded by title and abstract	TR	2024-07-24	Not Eligible
1834	NCT03915600	Excluded	Excluded by title and abstract	RA	2024-09-04	Not Eligible
1835	Delrue J et al, 2019	Excluded	Excluded by title and abstract	SM	2024-08-11	Not Eligible
1836	Sarfati D et al, 2018	Excluded	Excluded by title and abstract	SM	2024-08-22	Not Eligible
1837	Malhotra RP et al, 2019	Excluded	Excluded by title and abstract	SM	2024-08-29	Not Eligible
1838	Coutre S et al,	Excluded	Excluded by title and abstract	SM	2024-08-24	Not Eligible
1839	Kernan NA et al, 2015	Excluded	Excluded by title and abstract	RA	2024-07-29	Not Eligible
1840	Jain S et al, 2017	Excluded	Excluded by title and abstract	TR	2024-08-14	Not Eligible
1841	NCT02566876	Excluded	Excluded by title and abstract	SM	2024-08-06	Not Eligible
1842	Ruiz-Llobet A et al, 2022	Excluded	Excluded by title and abstract	RA	2024-08-25	Not Eligible
1843	CTRI/2014/08/004846	Excluded	Excluded by title and abstract	SM	2024-08-10	Not Eligible
1844	ACTRN12620000685910	Excluded	Excluded by title and abstract	SM	2024-08-22	Not Eligible
1845	Zhang X et al, 2020	Excluded	Excluded by title and abstract	RA	2024-08-06	Not Eligible
1846	Roberts SA et al, 2019	Excluded	Excluded by title and abstract	RA	2024-08-15	Not Eligible
1847	NCT06323044	Excluded	Excluded by title and abstract	SM	2024-08-25	Not Eligible
1848	Deepak and Lakshmeesha et al, 2022	Excluded	Excluded by title and abstract	RA	2024-08-18	Not Eligible
1849	Pinkaew S et al, 2021	Excluded	Excluded by title and abstract	RA	2024-07-26	Not Eligible
1850	Prener A et al, 2016	Excluded	Excluded by title and abstract	RA	2024-08-30	Not Eligible
1851	Shyr DC et al, 2020	Excluded	Excluded by title and abstract	RA	2024-08-21	Not Eligible
1852	Burch PT et al, 2016	Excluded	Excluded by title and abstract	RA	2024-08-30	Not Eligible
1853	ISRCTN20012465	Excluded	Excluded by title and abstract	TR	2024-08-14	Not Eligible
1854	Harnack LJ et al, 2024	Excluded	Excluded by title and abstract	CS	2024-09-02	Not Eligible
1855	Glaysher MA et al, 2017	Excluded	Excluded by title and abstract	RA	2024-08-05	Not Eligible
1856	Mukkada VA et al, 2023	Excluded	Excluded by title and abstract	RA	2024-07-21	Not Eligible
1857	ISRCTN16686478	Excluded	Excluded by title and abstract	RA	2024-07-22	Not Eligible
1858	Wray L et al, 2014	Excluded	Excluded by title and abstract	RA	2024-09-08	Not Eligible
1859	IRCT20150929024266N5	Excluded	Excluded by title and abstract	RA	2024-08-19	Not Eligible
1860	Tolbert JA et al, 2017	Excluded	Excluded by title and abstract	CS	2024-08-20	Not Eligible
1861	Pastore F et al, 2014	Excluded	Excluded by title and abstract	CS	2024-07-26	Not Eligible
1862	Quist-Paulsen P et al, 2020	Excluded	Excluded by title and abstract	RA	2024-08-01	Not Eligible
1863	Liu J et al, 2020	Excluded	Excluded by title and abstract	CS	2024-09-03	Not Eligible
1864	EUCTR2016-000630-22-SE	Excluded	Excluded by title and abstract	TR	2024-07-23	Not Eligible
1865	NCT05692180	Excluded	Excluded by title and abstract	TR	2024-07-30	Not Eligible
1866	Krug U et al, 2016	Excluded	Excluded by title and abstract	RA	2024-08-25	Not Eligible
1867	EUCTR2015-002181-23-HU	Excluded	Excluded by title and abstract	CS	2024-07-28	Not Eligible
1868	Winterling J et al,	Excluded	Excluded by title and abstract	RA	2024-07-22	Not Eligible
1869	ISRCTN96078237	Excluded	Excluded by title and abstract	RA	2024-08-11	Not Eligible
1870	NCT02679443	Excluded	Excluded by title and abstract	SM	2024-07-23	Not Eligible
1871	Alawadi F et al, 2020	Excluded	Excluded by title and abstract	RA	2024-08-17	Not Eligible
1872	NCT02428647	Excluded	Excluded by title and abstract	TR	2024-07-31	Not Eligible
1873	Scricciolo A et al, 2020	Excluded	Excluded by title and abstract	SM	2024-08-31	Not Eligible
1874	Levinsen M et al, 2014	Excluded	Excluded by title and abstract	RA	2024-08-30	Not Eligible
1875	Voit T et al,	Excluded	Excluded by title and abstract	RA	2024-08-04	Not Eligible
1876	Author name not mentioned	Excluded	Excluded by title and abstract	SM	2024-07-22	Not Eligible
1877	ACTRN12614000376640	Excluded	Excluded by title and abstract	RA	2024-08-31	Not Eligible
1878	NCT02511769	Excluded	Excluded by title and abstract	RA	2024-08-26	Not Eligible
1879	Weiss R et al, 2015	Excluded	Excluded by title and abstract	RA	2024-08-04	Not Eligible
1880	NCT02092766	Excluded	Excluded by title and abstract	RA	2024-08-22	Not Eligible
1881	Page-Shipp L et al, 2018	Excluded	Excluded by title and abstract	SM	2024-09-05	Not Eligible
1882	Wannesson B et al, 2017	Excluded	Excluded by title and abstract	RA	2024-07-30	Not Eligible
1883	Nunn RL et al, 2019	Excluded	Excluded by title and abstract	RA	2024-08-30	Not Eligible
1884	Selleslag D et al, 2017	Excluded	Excluded by title and abstract	RA	2024-08-02	Not Eligible
1885	ISRCTN95363507	Excluded	Excluded by title and abstract	SM	2024-08-22	Not Eligible
1886	Reddy MB et al, 2017	Excluded	Excluded by title and abstract	RA	2024-07-24	Not Eligible
1887	Singh MK et al,	Excluded	Excluded by title and abstract	RA	2024-07-31	Not Eligible
1888	Author name not mentioned	Excluded	Excluded by title and abstract	SM	2024-09-01	Not Eligible
1889	NCT04391998	Excluded	Excluded by title and abstract	RA	2024-08-13	Not Eligible
1890	NCT04656184	Excluded	Excluded by title and abstract	SM	2024-08-09	Not Eligible
1891	Hibi T et al, 2016	Excluded	Excluded by title and abstract	RA	2024-09-02	Not Eligible
1892	NCT04308876	Excluded	Excluded by title and abstract	CS	2024-08-02	Not Eligible
1893	EUCTR2018-002913-37-BG	Excluded	Excluded by title and abstract	SM	2024-08-20	Not Eligible
1894	NCT06098014	Excluded	Excluded by title and abstract	RA	2024-07-26	Not Eligible
1895	Lansing AH et al, 2019	Excluded	Excluded by title and abstract	RA	2024-07-29	Not Eligible
1896	Edelman SV et al, 2014	Excluded	Excluded by title and abstract	RA	2024-07-27	Not Eligible
1897	Gao SJ et al,	Excluded	Excluded by title and abstract	RA	2024-07-29	Not Eligible
1898	ACTRN12618000917235	Excluded	Excluded by title and abstract	CS	2024-07-29	Not Eligible
1899	Petry N et al, 2016	Excluded	Excluded by title and abstract	RA	2024-07-26	Not Eligible
1900	Zeiser R et al, 2021	Excluded	Excluded by title and abstract	RA	2024-08-13	Not Eligible
1901	Ackerman H et al, 2020	Excluded	Excluded by title and abstract	TR	2024-08-09	Not Eligible
1902	Author name not mentioned	Excluded	Excluded by title and abstract	RA	2024-08-16	Not Eligible
1903	Author name not mentioned	Excluded	Excluded by title and abstract	RA	2024-07-27	Not Eligible
1904	Smieszek S et al, 2024	Excluded	Excluded by title and abstract	SM	2024-07-29	Not Eligible
1905	Tymon J et al,	Excluded	Excluded by title and abstract	CS	2024-08-29	Not Eligible
1906	Kubitza D et al, 2014	Excluded	Excluded by title and abstract	RA	2024-08-07	Not Eligible
1907	Blakstad MM et al, 2022	Excluded	Excluded by title and abstract	SM	2024-08-15	Not Eligible
1908	Author name not mentioned	Excluded	Excluded by title and abstract	TR	2024-08-03	Not Eligible
1909	Heitink-Polle K et al, 2014	Excluded	Excluded by title and abstract	SM	2024-08-15	Not Eligible
1910	ACTRN12620000386932	Excluded	Excluded by title and abstract	RA	2024-08-27	Not Eligible
1911	PACTR201911857573624	Excluded	Excluded by title and abstract	RA	2024-08-19	Not Eligible
1912	NCT03355287	Excluded	Excluded by title and abstract	RA	2024-09-05	Not Eligible
1913	Yakar T et al, 2016	Excluded	Excluded by title and abstract	RA	2024-08-14	Not Eligible
1914	Ko RH et al, 2015	Excluded	Excluded by title and abstract	SM	2024-08-18	Not Eligible
1915	Ning G et al, 2016	Excluded	Excluded by title and abstract	RA	2024-09-01	Not Eligible
1916	Amezcua L et al, 2023	Excluded	Excluded by title and abstract	RA	2024-08-28	Not Eligible
1917	Cao J et al, 2017	Excluded	Excluded by title and abstract	RA	2024-08-15	Not Eligible
1918	Coombs CC et al, 2016	Excluded	Excluded by title and abstract	RA	2024-08-05	Not Eligible
1919	Author name not mentioned	Excluded	Excluded by title and abstract	RA	2024-08-15	Not Eligible
1920	NCT03640715	Excluded	Excluded by title and abstract	RA	2024-07-23	Not Eligible
1921	CTRI/2023/12/060535	Excluded	Excluded by title and abstract	RA	2024-08-25	Not Eligible
1922	Mouksassi MS et al, 2015	Excluded	Excluded by title and abstract	SM	2024-08-21	Not Eligible
1923	NCT03593304	Excluded	Excluded by title and abstract	RA	2024-07-29	Not Eligible
1924	Tarantino MD et al, 2015	Excluded	Excluded by title and abstract	SM	2024-08-10	Not Eligible
1925	Gallwitz B et al,	Excluded	Excluded by title and abstract	CS	2024-08-09	Not Eligible
1926	Hector RC et al, 2021	Excluded	Excluded by title and abstract	RA	2024-08-22	Not Eligible
1927	Blum W et al, 2017	Excluded	Excluded by title and abstract	RA	2024-08-23	Not Eligible
1928	PACTR201806003419426	Excluded	Results not available	RA	2024-08-30	Not Eligible
1929	Nagrier C et al, 2016	Excluded	Excluded by title and abstract	RA	2024-08-03	Not Eligible
1930	Lock J et al, 2016	Excluded	Excluded by title and abstract	RA	2024-07-28	Not Eligible
1931	Hutchaleelaha A et al, 2019	Excluded	Excluded by title and abstract	TR	2024-08-08	Not Eligible
1932	Goulet-Galinas L et al,	Excluded	Excluded by title and abstract	SM	2024-08-23	Not Eligible
1933	Aiello LP et al, 2015	Excluded	Excluded by title and abstract	SM	2024-08-01	Not Eligible
1934	Malla L et al, 2019	Excluded	Excluded by title and abstract	RA	2024-09-02	Not Eligible
1935	NCT02714075	Excluded	Excluded by title and abstract	RA	2024-08-03	Not Eligible
1936	Hagag AA et al,	Excluded	Excluded by title and abstract	RA	2024-07-21	Not Eligible
1937	Okusaka T et al, 2016	Excluded	Excluded by title and abstract	SM	2024-07-30	Not Eligible
1938	Barr et al, 2023	Excluded	Excluded by title and abstract	RA	2024-07-21	Not Eligible
1939	Sanya et al, 2019	Excluded	Excluded by title and abstract	RA	2024-08-05	Not Eligible
1940	Imam et al, 2019	Excluded	Excluded by title and abstract	RA	2024-07-25	Not Eligible
1941	Gordon et al, 2023	Excluded	Excluded by title and abstract	RA	2024-08-10	Not Eligible
1942	Harlimann et al, 2022	Excluded	Excluded by title and abstract	SM	2024-07-29	Not Eligible
1943	Kalibala et al, 2023	Excluded	Excluded by title and abstract	RA	2024-08-27	Not Eligible
1944	Salim et al, 2014	Excluded	Excluded by title and abstract	RA	2024-08-19	Not Eligible
1945	Tahita et al, 2023	Excluded	Excluded by title and abstract	CS	2024-09-05	Not Eligible
1946	Aparco et al, 2023	Excluded	Excluded by title and abstract	SM	2024-08-09	Not Eligible
1947	Abboud et al, 2023	Excluded	Excluded by title and abstract	RA	2024-09-07	Not Eligible
1948	Power-Hays et al, 2023	Excluded	Excluded by title and abstract	RA	2024-09-05	Not Eligible
1949	Halder et al, 2023	Excluded	Excluded by title and abstract	SM	2024-07-31	Not Eligible
1950	de Souza et al, 2017	Excluded	Excluded by title and abstract	SM	2024-08-09	Not Eligible
1951	Staudacher et al, 2014	Excluded	Excluded by title and abstract	RA	2024-09-07	Not Eligible
1952	Ain Tiewsoh et al, 2018	Excluded	Excluded by title and abstract	RA	2024-07-26	Not Eligible
1953	Galgamuwa et al, 2018	Excluded	Excluded by title and abstract	RA	2024-09-08	Not Eligible
1954	Cheng et al, 2023	Excluded	Excluded by title and abstract	RA	2024-07-25	Not Eligible
1955	Gonzalez-Barreto et al, 2023	Excluded	Excluded by title and abstract	SM	2024-09-02	Not Eligible
1956	Htun et al, 2018	Excluded	Excluded by title and abstract	RA	2024-08-09	Not Eligible
1957	Egbi et al, 2014	Excluded	Excluded by title and abstract	SM	2024-08-01	Not Eligible
1958	Sabulski et al, 2023	Excluded	Excluded by title and abstract	SM	2024-07-25	Not Eligible
1959	Smith et al, 2023	Excluded	Excluded by title and abstract	SM	2024-08-01	Not Eligible
1960	Laber et al, 2023	Excluded	Excluded by title and abstract	RA	2024-08-09	Not Eligible
1961	Otieno et al, 2023	Excluded	Excluded by title and abstract	RA	2024-08-10	Not Eligible
1962	Naggayi et al, 2023	Excluded	Excluded by title and abstract	TR	2024-08-07	Not Eligible
1963	Casey et al, 2017	Excluded	Different study population	SM	2024-07-22	Not Eligible
1964	Humphries et al, 2017	Excluded	Excluded by title and abstract	RA	2024-09-01	Not Eligible
1965	Ayede et al, 2018	Excluded	Excluded by title and abstract	RA	2024-09-07	Not Eligible
1966	Genugten et al, 2023	Excluded	Excluded by title and abstract	SM	2024-07-24	Not Eligible
1967	Chang et al, 2023	Excluded	Excluded by title and abstract	RA	2024-08-23	Not Eligible
1968	Meshram et al, 2023	Excluded	Excluded by title and abstract	SM	2024-08-04	Not Eligible
1969	Kaminsky et al, 2016	Excluded	Excluded by title and abstract	SM	2024-08-31	Not Eligible
1970	Sumbele et al, 2021	Excluded	Excluded by title and abstract	RA	2024-09-02	Not Eligible
1971	Mucalo et al, 2023	Excluded	Excluded by title and abstract	RA	2024-08-08	Not Eligible
1972	Massebo et al, 2023	Excluded	Excluded by title and abstract	SM	2024-08-09	Not Eligible
1973	Belceanu et al, 2023	Excluded	Excluded by title and abstract	RA	2024-08-04	Not Eligible
1974	Davis et al, 2015	Excluded	Excluded by title and abstract	RA	2024-08-04	Not Eligible
1975	Ford et al, 2020	Excluded	Excluded by title and abstract	SM	2024-08-17	Not Eligible
1976	Papier et al, 2014	Excluded	Excluded by title and abstract	RA	2024-07-28	Not Eligible
1977	Lovell et al, 2023	Excluded	Excluded by title and abstract	RA	2024-07-31	Not Eligible
1978	Ariff et al, 2023	Excluded	Excluded by title and abstract	SM	2024-09-07	Not Eligible
1979	Morgan et al, 2023	Excluded	Excluded by title and abstract	SM	2024-09-04	Not Eligible
1980	Chouraqui et al, 2023	Excluded	Excluded by title and abstract	RA	2024-08-06	Not Eligible
1981	Jain et al, 2024	Excluded	Excluded by title and abstract	RA	2024-08-25	Not Eligible
1982	Tansir et al, 2023	Excluded	Excluded by title and abstract	SM	2024-08-25	Not Eligible
1983	Lavoie et al, 2024	Excluded	Excluded by title and abstract	SM	2024-08-29	Not Eligible
1984	Theilmann et al, 2023	Excluded	Excluded by title and abstract	SM	2024-08-16	Not Eligible
1985	Agarwal et al, 2024	Excluded	Excluded by title and abstract	SM	2024-09-04	Not Eligible
1986	Elderini et al, 2023	Excluded	Excluded by title and abstract	SM	2024-07-21	Not Eligible
1987	Ramos et al, 2023	Excluded	Excluded by title and abstract	RA	2024-07-24	Not Eligible
1988	Yunus et al, 2024	Excluded	Excluded by title and abstract	RA	2024-09-02	Not Eligible
1989	Priyadarsini et al, 2024	Excluded	Excluded by title and abstract	SM	2024-08-23	Not Eligible
1990	Balew et al, 2023	Excluded	Excluded by title and abstract	CS	2024-08-27	Not Eligible
1991	Taghizade et al, 2023	Excluded	Excluded by title and abstract	SM	2024-07-29	Not Eligible
1992	Hamied et al, 2023	Excluded	Excluded by title and abstract	RA	2024-07-26	Not Eligible
1993	Zuccon et al, 2023	Excluded	Excluded by title and abstract	RA	2024-07-29	Not Eligible
1994	Smart LR et al, 2023	Excluded	Excluded by title and abstract	SM	2024-09-04	Not Eligible
1995	Rees et al, 2023	Excluded	Excluded by title and abstract	RA	2024-08-20	Not Eligible
1996	Mekonnen et al, 2023	Excluded	Excluded by title and abstract	RA	2024-09-01	Not Eligible
1997	Kumar et al, 2024	Excluded	Excluded by title and abstract	RA	2024-08-09	Not Eligible
1998	Singh et al, 2024	Excluded	Excluded by title and abstract	RA	2024-08-16	Not Eligible
[truncated: 10,528 more rows]
