# Supplementary material for: Optimal dose and duration of iron supplementation for treating iron deficiency anaemia in children and adolescents: A systematic review and meta-analysis
Source: PLoS One. 2025 Feb 14;20(2):e0319068. doi: 10.1371/journal.pone.0319068 (PMC11828412; doi:10.1371/journal.pone.0319068)
Supplement: S5 Table — (XLSX) [file pone.0319068.s005.xlsx]

## Sheet: Data extraction sheet
S5 Table. Data extraction sheet for all the included studies
Sr. No.	Data extractor details		Sociodemographic characterstics												Diagnostic characterstics																								D
	Name of data extractor	Date of data extraction	Author name	Year of study conducted	Country	Study design	Study Setting (Rural/ Urban)	Age group Included	Mean age (SD age) or Median (IQR)	Gender in which study is conducted	Total males	Total Females	Sample size	Body mass index (BMI)	Anemia diagnosed method	Cutoff for anemia	Cutoff for stages of anemia	Stage of anemia	Baseline mean Hb_1	Baseline SD Hb_1	Baseline mean Hb_2	Baseline SD Hb_2	Baseline mean Hb_3	Baseline SD Hb_3	Baseline mean Hb_4	Baseline SD Hb_4	Baseline mean Hb_5	Baseline SD Hb_5	Endline mean Hb_1	Endline SD Hb_1	Endline mean Hb_2	Endline SD Hb_2	Endline mean Hb_3	Endline SD Hb_3	Endline mean Hb_4	Endline SD Hb_4	Endline mean Hb_5	Endline SD Hb_5	Ferrous iron salt_num	Ferrous iron salt_den	Duration of administration	Dose	Ferrous iron salt_Baseline Mean±SD (CI) Hb	Ferrous iron salt_Endline Mean±SD (CI) Hb	Improvement	Iron polymatose_num	Iron polymatose_den	Duration of administration	Dose
1	Dr Ritik Agrawal	18.07.24	Pasricha et al	2017	Bangladesh	Double blind, a three group, individually randomized placebo controlled trial	Rural	7.5 to 8.5 months	8 (0.3) months	Both	1652	1648	3300		Defined as haemoglobin level of <11 gm per deciliter, and iron deficency as ferritin level of <12 μg per litre or <30 μg per litre if the CRP level was >5 mg per litre	<11gm/ dl	NA	NA	11	1									NA	NA
2	Dr Ritik Agrawal	18.07.25	Falahati et al	2020	Iran	Randomized Single-Blind Clinical Trial	Urban	6 to 24 months	4.6 (2.4) months	Both	59	61	120		Anemia defined as Hb<11.0 g/dl Iron Deficiency defined as ferritin level<10 mg/L or MCV<70 fL and RDW>14.5%	<11gm/ dl	NA	NA	10.5	0.5									12.5	0.01
3	Dr Ritik Agrawal	20.07.24	Fujita et al	2017	Japan	Randomised Clinical Trial	NA	9-48 months	NA	Both	80	NA	80		Infants and Young children(aged 6-24 months) have IDA, Hemoglobin levels < 11.0 g/dl and Serum Ferritin levels < 12.0 ng/ml^3	<11gm/dL	NA	High-grade IDA	8.0g/dl	NA
4	Dr Ritik Agrawal	20.07.24	Bah and Stelle et al	2021	Gambia	A placebo-controlled, randomized, double-blind trial	Rural	6-10 weeks	NA	Both	55	46	101	NA	Hb levels > 7.0 g/dL	>7.0g/dL	NA	NA	10.9g/dL	1.6	11.0g/dL	1.2							11.2 g/dL	1.2	10.6 g/dL	0.9
5	Dr Ritik Agrawal	20.07.24	Moradveisi et al	2019	Iran	Interventional single blind study	NA	6 months - 4 years		Both	62	26	88	NA	Hemoglobin level of more than 5 and less than 11, ferritin <12 or transferrin saturation <15%	>5.0 - <11 g/dL	Mild-Moderate	Mild-moderate	12.31 g/dL	0.99	12.24 g/dL	1.44							12.62 g/dL	0.73	12.58 g/dL	1.13
6	Dr Srijeeta Mitra	18.07.24	Svensson et al	2015	Poland and Sweden	Randomized, double-blind, placebo-controlled trial	NA	Infants born at term Intervention at 4 months age	NA	Both	110	111	221	NA	Hb levels <10.5 g/dL	<10.5g/dL	NA	NA	Iron: 11.7	Iron: 0.8									Iron: 11.8	Iron: 0.9
7	Dr Srijeeta Mitra	18.07.24	Varea et at	2017-2019	Argentina	Randomized controlled trial	Urban	3 to 6 months		Both	154	121	275		Hb < 9.5 g/dL at 3 months of age and < 11.0 g/dL at 6 months of age, ID: ferritin < 12 ng/mL, and IDA: Hb < 11 g/dL and ferritin < 12 ng/mL.1				11.05	0.71	10.88	0.73	10.93	0.84					10.8	0.79	11.22	0.84	11.18	0.8
8	Dr Srijeeta Mitra	19.07.24	Chirdkiatgumchai et al	2016	Thailand	Double-blind randomized controlled trial	NA	6-18 years		Both	45	7	52		serum ferritin level ,30 mg/dL or transferrin saturation (serum iron/total iron binding capacity 3 100) ,16%.	<12 g/dL	NA	NA	12.76	0.95	12.87	0.77							13.2	0.99	12.93	0.76
9	Dr Srijeeta Mitra	22.07.24	Amrousy et al	2020	Egypt	Randomised Controlled Trial	NA	5-18 years	11.2±2.4	Both	34	46	80	NA	Hb<11.5 g/dL for children aged 5-11 years, < 12g/dL for children 12-14 years and females of 15 years or more, < 13g/dL for males of 15 years or more	< 11.5 g/dL	NA	NA	9.2	1.6	9.1	1.2							10.8	0.49	11.9	1.7
10	Dr Srijeeta Mitra	22.07.24	Hamed et al	2019	Egypt	Randomized Controlled Trial	Urban	5 to 13 years	10.5 (3.2) years	Both	74	86	160	17.9 (4.4)	Haemoglobin <11 g/dl; Serum ferritin ≤30 mg/l; Transferrin saturation ≤16%; MCV ≤75 fl; MCHC ≤32 g/l)	<11gm/ dl	NA	NA	10	1.4									10.9	0.9
11	Dr Ritik Agrawal	20.07.24	Sourabh et al	2018	India	Non-Randomized Intervention Study	Urban	<5 years	3.5 (2.8-5) years	Male	7	0	7	NA	Haemoglobin <11 g/dl for children between 6 months-59 months; Haemoglobin <11.5 g/dl for children aged 60 months-11 years	<11gm/ dl	Mild- 10-10.9 g/dl Moderate- 7-10 g/dl Severe- <7 g/dl	Mild, Moderate, Severe	9.3	0.1									11.3	0.8
12	Dr Ritik Agrawal	22.07.24	Gupta et al	2017	India	Cluster Randomized Control Trial	Rural	12 to 19 years	14.3 (1.7)	Female	0	760	760	13.3 (2.3)	Haemoglobin <12 g/dl by collecting blood sample	<12gm/ dl	Mild- 11-11.9 g/dl Moderate- 8-10.9 g/dl	Mild, Moderate	10.4	0.9									10.5	0.8
13	Dr Ritik Agrawal	22.07.24	Gupta et al	2013	India	Randomized controlled trial	Both	10 to 19 years	Once weekly: 14.3, Bi weekly: 14.2 and Daily dose: 14.8	Females	0	331	331		NA	NA	NA	Mild and Moderate	Weekly: 9.9	Weekly: 0.8	Biweekly: 9.8	Biweekly: 0.9	Daily: 9.7	Daily: 0.9					Weekly: 12.3	Weekly: 2.7	Biweekly: 12.9	Biweekly: 3.1	Daily: 12.0	Daily: 2.3
14	Dr Ritik Agrawal	05.08.24	Azevedo et al	2014	Portugal	Randomized controlled trial	Urban	5 to 19 years	Median age: 15.5 years	Both	10	9	19	NA	Anemia was classified according to WHO Criteria: 11.5 g/dl in children aged between 5 to 11 years, 12.0 g/dl for girls >12 years old, and 13g/dl for boys >12 years old	11.5 g/dl for 5 to 11 years, 12.0g/dl for girls >12 years old and 13 g/d; for boys >12 years old	NA	NA	Iron sucrose Median: 10.6	Iron sucrose IQR: [11.9/7.9]	Ferric carboxymaltose Median: 10.4	Ferric carboxymaltose IQR: [11.5/9.6]							Iron sucrose Median: 12.3	Iron sucrose IQR: [11.4/13.2]	Ferric carboxymaltose Median: 13.1	Ferric carboxymaltose IQR: [11.4/14.5]
15	Dr Ritik Agrawal	05.08.24	Bakht et al	2022	Pakistan	Randomized controlled trial	Both	6 to 12 years	Ferrous sulphate: 8.93 (1.93) and Iron Polymaltose: 8.35 (1.88)	Both	79	69	148	NA	Children from both gender between 6 – 12 years of age with Hgb below 10 g/dl and ferritin level below 7 micro gm/dl were included	<10gm/ dl	NA	NA	7.43	0.85	7.47	0.94							8.78	0.71	8.38	0.9														74	74	1 month	6mg per kg per day
16	Dr Srijeeta Mitra	24.07.24	Mohammed et al	2017	Gambia	Three-arm Parallel Individually Randomized Placebo-Controlled Double Blind Study	Rural	6 to 35 months	IHAT: 22 (15-29) FeSO4: 22 (15-30)	Both	306	336	642	NA	Haemoglobin <11 g/dl and ferritin <30 mcg/l	<11 gm/dl	NA	NA	9.4	1									9.5	0.9									189	214	85 days	IHAT: 20 mg elemental Fe	9.4±1.0	9.4±0.9	50/177 (28.2%) IDA correction
17	Dr Srijeeta Mitra	24.07.24	Yun et al	2020	China	Randomized controlled trial	Urban	6 to 34 months		Both	100	47	147	NA	Haemoglobin =<90 g/L to <110 g/L	=<90 g/L to <110 g/L	=<90 g/L to <110 g/L	Mild	Conventional iron: 102.7	Conventional iron: 6.0	Intermittent iron: 102.7	Intermittent iron: 6.5
18	Dr Srijeeta Mitra	24.07.24	Kamal et al		Egypt	Prospective Intervention Study	Urban	>2 years	NA	NA	NA	NA	150	NA	Iron deficiency anemia: decreased serum ferritin, decreased serum iron and decreased hemoglobin
19	Dr Srijeeta Mitra	13.07.24	Fisyunn et al	2019	Russia	Randomized controlled trial	Both	1 month to 18 years	2.20 (1.11)	Both	44	54	98	NA	WHO criteria for diagnosing anemia (2008): decrease in Hb level < 110 g/l at the age of 6 months - 4 years 11 months; <115 g/l at the age of 5 years - 11 years 11 months and <120 g/l at the age of over 12 years.	Hb level < 110 g/l at the age of 6 months - 4 years 11 months; <115 g/l at the age of 5 years - 11 years 11 months and <120 g/l at the age of over 12 years.	NA	NA
20	Dr Srijeeta Mitra	24.07.24	Powers & Mark et al	2015	United States	Randomized controlled trial	Urban	9 months to 20 years	14 (9 months to 20.8 years)	Both	25	62	87		WHO criteris for diagnosing iron deficiency anemia	NA	NA	NA	Median: 9.1	IQR: (3.9-13.3)
21	Dr Srijeeta Mitra	24.07.24	Gosdin et al	2017	Ghana	Pre-post Longitudinal Program Evaluation	Both	10 to 19 years	15.3 (10-19)	Female	0	1521	1521		Capillary blood was used to Capillary blood was used to measure Hb using a HemoCue 301	10-11 years: Hb<11.5 g/dl >=12 years: Hb<12 g/dl	NA	NA	12.7	(12.6-12.8)									12.9	(!2.8-13.0)
22	Dr Srijeeta Mitra	13.07.24	Matos et al	2016	Brazil	Cluster randomized clinical trial	Urban	6 to 18 months	Once weekly: 11.3 (2.47) and Twice weekly: 12.1 (2.74)	Both	46	51	97		As per the WHO criteria Hb concentration <11.0 g/dl was used as a cutoff point to define anemia.	As per the WHO criteria Hb concentration <11.0 g/dl was used as a cutoff point to define anemia.	NA	NA	Once weekly: 10.8	Once weekly: 1.18	Twice weekly: 10.7	Twice weekly: 1.04							Once weekly: 11.2	Once weekly: 1.07	Twice weekly: 11.3	Twice weekly: 0.91
23	Dr Ritik Agrawal	05.07.24	Kaushik et al	2020	India	Open Labeled Randomized Study	Both	6 to 24 months	Daily iron group: 14.3 (0.7) months Weekly iron group: 13.1 (5.7) months	Both	64	39	103	NA	Anemia: Defined as hemoglobin less than 11 gm/dl Hb analyzed using cyanide-free method automated analyser	Hb < 11 gm/dl	NA	NA	11.5	0.7
24	Dr Ritik Agrawal	13.07.24	Powers & George et al	2013-2015	United States	Double-blind Superiority Randomized Clinical Trial	Urban	9 to 48 months	Ferrous sulfate: 22 (10-37) Iron Polysaccharide: 23 (11-34)	Both	44	36	80	NA	IDA: Hb < 10 g/dl, MCV < 70 Fl, Reticulocyte Hb < 25 pg, Serum ferritin < 15 ng/ml, total iron binding capacity > 425 mcg/dl	Hb =< 10 gm/dl	NA	NA	Ferrous sulfate: 7.9 Iron Polysaccharide complex: 7.7 Total: 7.8	Ferrous sulfate: 1.5 Iron Polysaccharide complex: 1.6 Total: 1.5
25	Dr Ritik Agrawal	13.07.24	Korczowski et al	2015-2017	Russia and poland	Phase 2, open label, non randomized, multicenter study	Both	1 to 17 years in Poland and 6 to 17 years in Russia	Ferric carboxymaltose 7.5mg/kg: 9.1 (6.13), Ferric carboxymaltose 15mg/kg: 10.3 (5.77)	Both	16	19	35	Ferric carboxymaltose 7.5mg/kg: 18.5 (13.4-22.7), Ferric carboxymaltose 15mg/kg: 18.5 (13.6-25.9)	Hemoglobin concentration <11 g/dL and a transferrin saturation (TSAT) <20%.	Hemoglobin concentration <11 g/dL and a transferrin saturation (TSAT) <20%.	NA	NA	Ferric carbocymaltose 7.5mg/kg: 9.1	Ferric carbocymaltose 7.5mg/kg: 1.20	Ferric carbocymaltose 15mg/kg: 9.50	Ferric carbocymaltose 7.5mg/kg: 0.81
26	Dr Ritik Agrawal	13.07.24	Patil et al	2016	India	Single-center Open-labeled Randomized Controlled Trial	Both	1 to 12 years	Ferrous Ascorbate: 3 (2.2) Iron Polymaltose: 2.3 (1.3) Total: 2.6 (1.8)	Both	49	51	100	NA	Anemia: Hb < 10 gm/dl IDA: Hb<10 plus (MCV < 80-100 fL) or (RDW > 11-15%) or Serum ferritin level (<12 ng/ml but not >100 ng/ml)	Hb < 10 gm/dl	NA	NA	Ferrous Ascorbate: 6.9	Ferrous Ascorbate: 1.2	Iron Polymaltose Complex: 6.9	Iron Polymaltose Complex: 1.4							Ferrous Ascorbate: 11.7	Ferrous Ascorbate: 1.5	Iron Polymaltose Complex: 10.3	Iron Polymaltose Complex: 1.5														50	63	3 months	Iron Polymaltose Complex: 6 mg/kg of elemental iron empty stomach
27	Dr Ritik Agrawal	05.07.24	Wegier et al	2016-2019	Poland	Phase 3 Single-arm Open-label Trial	Both	6 to 53 months	Ferrous sulphate oral sol; FAS: 10.4 (3.9) months,Modified FAS: 10.7 (3.9)	Both	FAS: 17 mFAS: 16 (FAS: Full Analysis Set)	FAS: 4 mFAS: 3	FAS: 21 mFAS: 19	NA	IDA: Hb (7-10.9 g/dl) & serum ferritin <12 ng/ml	Hb between 7-10.9 g/dl	Mild & Moderate: 7-10.9 gm/dl	Mild Moderate	FAS: 10	FAS: 0.7	mFAS: 10	mFAS: 0.8									mFAS: 12	mFAS: 0.7
28	Dr Ritik Agrawal	05.07.24	Name et al	2016	Brazil	A pilot Randomized Trial	Both	1 to 13 years	Iron bisglycinate chelate: 3.9 (1.2), Polymatlose iron: 3.9 (0.7)	Both	13	7	20	NA	Hemoglobin levels below the criteria for IDA stipulated by the WHO (children aged 6-59 months, <11.0 g/dL; 5-11 years, <11.5 g/dL; 12 years or older, <12.0 g/dL)	Hemoglobin levels below the criteria for IDA stipulated by the WHO (children aged 6-59 months, <11.0 g/dL; 5-11 years, <11.5 g/dL; 12 years or older, <12.0 g/dL)	NA	NA	Iron Bisglycinate Chelate: 10.7	Iron Bisglycinate Chelate: 0.2	Iron polymaltose complex: 10.7	Iron polymaltose complex: 0.2							Iron Bisglycinate Chelate: 12.2	Iron Bisglycinate Chelate: 0.3	Iron polymaltose complex: 12.2	Iron polymaltose complex: 0.2														11	11	3mg/kg for 45 days	3mg/kg of elemental iron
[truncated: 235 more columns]
